# Supplementary material for: Bacterial diversity associated with the abdomens of naturally Plasmodium-infected and non-infected Nyssorhynchus darlingi
Source: BMC Microbiol. 2020 Jun 25;20:180. doi: 10.1186/s12866-020-01861-0 (PMC7315559; doi:10.1186/s12866-020-01861-0)
Supplement: Supplementary file 2 — Additional file 2. Number of OTUs sequences from each sample, after removing OTUs with less than 5 sequences. [file 12866_2020_1861_MOESM2_ESM.xlsx]

## Sheet: 407_OTUs
Additional file 2. Number of OTUs sequences from each sample, after removing OTUs with less than 5 sequences.
#OTU ID	AC114_1	AC144_22	AC141_7	AC143_7	AC143_9	AC144_15	AC144_17	AC173_25	AC173_27	AC360_21	AM40_106	RO161_24	RO161_26	RO161_30	RO163_29	RO165_48
OTU1	0	0	0	0	0	0	0	66621	37401	0	0	0	0	0	0	0	D_0__Bacteria	D_1__Proteobacteria	D_2__Gammaproteobacteria	D_3__Pseudomonadales	D_4__Pseudomonadaceae	D_5__Pseudomonas
OTU10	1	837	0	0	0	0	22	18	24	0	10	1	13	0	0	7	D_0__Bacteria	D_1__Bacteroidetes	D_2__Flavobacteriia	D_3__Flavobacteriales	D_4__Flavobacteriaceae	D_5__Cloacibacterium
OTU100	1	142	0	0	0	0	0	0	0	1	0	0	0	0	0	0	D_0__Bacteria	D_1__Firmicutes	D_2__Bacilli	D_3__Bacillales	D_4__Staphylococcaceae	D_5__Salinicoccus
OTU101	0	25	23	0	0	0	0	3	0	0	0	0	0	0	0	0	D_0__Bacteria	D_1__Proteobacteria	D_2__Betaproteobacteria	D_3__Burkholderiales	D_4__Burkholderiaceae	D_5__Cupriavidus
OTU102	6	33	0	0	13	0	3	0	0	0	0	0	0	0	0	0	D_0__Bacteria	D_1__Firmicutes	D_2__Clostridia	D_3__Clostridiales	D_4__Ruminococcaceae	D_5__Ruminococcaceae UCG-014
OTU103	0	0	0	0	0	0	0	22	0	0	0	0	0	0	0	0	D_0__Bacteria	D_1__Cyanobacteria	D_2__Cyanobacteria	D_3__SubsectionII	D_4__FamilyII	D_5__Chroococcidiopsis
OTU104	0	0	0	0	0	0	0	25	32	0	0	0	0	0	0	0	D_0__Bacteria	D_1__Proteobacteria	D_2__Alphaproteobacteria	D_3__Rhodospirillales	D_4__Acetobacteraceae	D_5__Roseomonas
OTU105	11	0	0	11	0	0	0	42	0	4	0	0	1	2	0	0	D_0__Bacteria	D_1__Actinobacteria	D_2__Actinobacteria	D_3__Corynebacteriales	D_4__Corynebacteriaceae	D_5__Corynebacterium 1
OTU106	0	0	0	0	0	0	0	53	0	0	8	0	1	0	0	3	D_0__Bacteria	D_1__Firmicutes	D_2__Bacilli	D_3__Lactobacillales	D_4__Streptococcaceae	D_5__Streptococcus
OTU107	0	0	0	0	0	0	0	35	0	0	0	0	0	0	0	0	D_0__Bacteria	D_1__Bacteroidetes	D_2__Sphingobacteriia	D_3__Sphingobacteriales	D_4__Chitinophagaceae	D_5__uncultured
OTU108	0	0	0	0	0	0	0	31	0	0	0	0	0	0	0	0	D_0__Bacteria	D_1__Proteobacteria	D_2__Betaproteobacteria	D_3__Burkholderiales	D_4__Comamonadaceae	D_5__Variovorax
OTU109	0	9	0	27	0	0	0	0	0	4	0	0	0	0	0	0	D_0__Bacteria	D_1__Firmicutes	D_2__Clostridia	D_3__Clostridiales	D_4__Ruminococcaceae	D_5__Ruminococcus 2
OTU11	0	0	0	0	0	0	0	304	0	0	0	0	0	0	0	0	D_0__Bacteria	D_1__Tenericutes	D_2__Mollicutes	D_3__Mycoplasmatales	D_4__Mycoplasmataceae	D_5__Mycoplasma
OTU110	0	0	0	0	0	0	0	37	0	0	0	0	0	0	0	0	D_0__Bacteria	D_1__Cyanobacteria	D_2__Chloroplast
OTU111	54	0	8	24	0	0	0	0	3	7	0	0	6	0	0	0	D_0__Bacteria	D_1__Actinobacteria	D_2__Actinobacteria	D_3__Bifidobacteriales	D_4__Bifidobacteriaceae	D_5__Bifidobacterium
OTU112	0	0	0	29	0	0	0	0	0	0	0	0	0	0	0	0	D_0__Bacteria	D_1__Firmicutes	D_2__Clostridia	D_3__Clostridiales	D_4__Lachnospiraceae	D_5__Roseburia
OTU113	0	0	0	0	0	0	0	0	0	0	0	0	66	0	0	0	D_0__Bacteria	D_1__Firmicutes	D_2__Bacilli	D_3__Lactobacillales	D_4__Aerococcaceae	D_5__Globicatella
OTU114	0	0	0	22	0	0	0	58	2	0	0	0	0	0	0	0	D_0__Bacteria	D_1__Firmicutes	D_2__Bacilli	D_3__Lactobacillales	D_4__Lactobacillaceae	D_5__Lactobacillus
OTU115	0	0	0	0	0	0	59	0	0	0	0	0	0	0	0	0	D_0__Bacteria	D_1__Proteobacteria	D_2__Alphaproteobacteria	D_3__Rhodospirillales	D_4__Acetobacteraceae	D_5__Asaia
OTU116	0	6	0	1	0	0	0	0	30	0	0	0	0	0	0	4	D_0__Bacteria	D_1__Bacteroidetes	D_2__Bacteroidia	D_3__Bacteroidales	D_4__Bacteroidaceae	D_5__Bacteroides
OTU117	0	0	0	0	0	0	31	41	0	0	0	0	0	0	0	0	D_0__Bacteria	D_1__Cyanobacteria	D_2__Chloroplast
OTU118	0	0	0	0	0	0	2	115	0	0	0	0	0	0	0	0	D_0__Bacteria	D_1__Cyanobacteria	D_2__Chloroplast
OTU119	0	0	2	13	0	0	0	3	28	0	0	0	0	0	0	0	D_0__Bacteria	D_1__Firmicutes	D_2__Clostridia	D_3__Clostridiales	D_4__Lachnospiraceae	D_5__Dorea
OTU12	13	10	11	11	11	22	19	316	177	1	88	0	0	0	0	5	D_0__Bacteria	D_1__Firmicutes	D_2__Bacilli	D_3__Bacillales	D_4__Staphylococcaceae	D_5__Staphylococcus
OTU120	0	0	0	23	0	0	0	0	0	0	0	0	0	0	0	0	D_0__Bacteria	D_1__Firmicutes	D_2__Erysipelotrichia	D_3__Erysipelotrichales	D_4__Erysipelotrichaceae	D_5__Erysipelotrichaceae UCG-004
OTU121	0	0	0	19	0	0	0	0	0	0	0	0	0	0	0	0	D_0__Bacteria	D_1__Bacteroidetes	D_2__Bacteroidia	D_3__Bacteroidales	D_4__Prevotellaceae	D_5__Prevotellaceae NK3B31 group
OTU122	0	0	0	0	0	0	0	0	0	24	0	0	0	0	0	0	Unassigned
OTU123	0	0	0	0	0	0	0	22	0	0	0	0	0	0	0	0	D_0__Bacteria	D_1__Cyanobacteria	D_2__Cyanobacteria	D_3__SubsectionIII	D_4__FamilyI	D_5__Microcoleus
OTU124	0	0	0	14	0	0	0	0	42	0	0	0	0	0	0	0	D_0__Bacteria	D_1__Firmicutes	D_2__Clostridia	D_3__Clostridiales	D_4__Ruminococcaceae	D_5__Ruminococcaceae UCG-002
OTU125	0	0	0	0	12	0	0	59	0	0	0	0	0	0	0	0	D_0__Bacteria	D_1__Firmicutes	D_2__Bacilli	D_3__Lactobacillales	D_4__Carnobacteriaceae	D_5__Granulicatella
OTU126	0	0	0	0	0	0	0	0	26	0	0	0	0	0	0	0	D_0__Bacteria	D_1__Bacteroidetes	D_2__Bacteroidia	D_3__Bacteroidales	D_4__Bacteroidales S24-7 group	D_5__uncultured bacterium
OTU127	0	46	0	0	20	0	0	0	0	12	0	54	0	0	0	0	D_0__Bacteria	D_1__Actinobacteria	D_2__Actinobacteria	D_3__Micrococcales	D_4__Dermabacteraceae	D_5__Brachybacterium
OTU128	0	0	0	0	0	0	0	1	14	0	2	4	0	4	0	0	D_0__Bacteria	D_1__Actinobacteria	D_2__Actinobacteria	D_3__Micrococcales	D_4__Intrasporangiaceae
OTU129	0	0	0	0	22	0	30	56	0	0	12	0	0	0	0	0	D_0__Bacteria	D_1__Cyanobacteria	D_2__Cyanobacteria	D_3__SubsectionIII	D_4__FamilyI	D_5__uncultured bacterium
OTU13	7	26	19	0	16	22	21	209	196	1	4	0	5	4	0	0	D_0__Bacteria	D_1__Proteobacteria	D_2__Gammaproteobacteria	D_3__Xanthomonadales	D_4__Xanthomonadaceae	D_5__Xanthomonas
OTU130	0	0	0	0	0	0	0	16	0	0	0	0	0	0	0	0	D_0__Bacteria	D_1__Cyanobacteria	D_2__Cyanobacteria	D_3__SubsectionIII	D_4__FamilyI	D_5__uncultured
OTU131	0	0	0	0	2	0	0	0	0	5	10	6	0	6	9	2	D_0__Bacteria	D_1__Proteobacteria	D_2__Alphaproteobacteria	D_3__Sphingomonadales	D_4__Sphingomonadaceae	D_5__Novosphingobium
OTU132	3	0	3	63	0	0	0	1	54	3	0	0	0	0	0	0	D_0__Bacteria	D_1__Bacteroidetes	D_2__Bacteroidia	D_3__Bacteroidales	D_4__Bacteroidaceae	D_5__Bacteroides
OTU133	0	0	0	0	0	0	0	0	28	0	0	0	0	0	0	0	D_0__Bacteria	D_1__Bacteroidetes	D_2__Bacteroidia	D_3__Bacteroidales	D_4__Bacteroidaceae	D_5__Bacteroides
OTU134	0	0	0	0	0	0	0	0	52	0	0	0	0	0	0	0	D_0__Bacteria	D_1__Bacteroidetes	D_2__Flavobacteriia	D_3__Flavobacteriales	D_4__Flavobacteriaceae	D_5__Chryseobacterium
OTU135	0	0	0	0	0	0	0	0	0	0	0	0	0	0	65	9	D_0__Bacteria	D_1__Proteobacteria	D_2__Alphaproteobacteria	D_3__Rickettsiales	D_4__Mitochondria
OTU136	0	0	0	0	0	0	2	21	4	2	0	0	0	0	0	0	D_0__Bacteria	D_1__Proteobacteria	D_2__Betaproteobacteria	D_3__Burkholderiales	D_4__Comamonadaceae	D_5__Aquabacterium
OTU137	0	10	14	0	0	0	0	8	0	0	0	0	0	0	0	0	D_0__Bacteria	D_1__Proteobacteria	D_2__Gammaproteobacteria	D_3__Pseudomonadales	D_4__Moraxellaceae	D_5__Enhydrobacter
OTU138	0	0	0	0	0	0	0	18	0	0	0	0	0	0	0	0	D_0__Bacteria	D_1__Firmicutes	D_2__Bacilli	D_3__Lactobacillales	D_4__Leuconostocaceae	D_5__Leuconostoc
OTU139	0	0	0	0	0	0	0	3	0	0	0	0	61	0	0	0	D_0__Bacteria	D_1__Firmicutes	D_2__Clostridia	D_3__Clostridiales	D_4__Family XI	D_5__Finegoldia
OTU14	5	14	7	69	12	0	5	52	525	11	0	0	0	0	0	0	D_0__Bacteria	D_1__Bacteroidetes	D_2__Bacteroidia	D_3__Bacteroidales	D_4__Bacteroidaceae	D_5__Bacteroides
OTU140	0	0	0	0	0	0	0	26	0	0	0	0	0	0	0	0	Unassigned
OTU141	0	0	0	0	0	0	0	19	0	0	0	0	0	0	0	0	D_0__Bacteria	D_1__Proteobacteria	D_2__Gammaproteobacteria	D_3__Xanthomonadales	D_4__Xanthomonadaceae	D_5__Arenimonas
OTU142	0	0	0	0	0	0	0	184	16	0	0	0	0	0	0	0	D_0__Bacteria	D_1__Proteobacteria	D_2__Alphaproteobacteria	D_3__Rhizobiales	D_4__Bradyrhizobiaceae	D_5__Rhodopseudomonas
OTU143	17	0	0	0	0	0	0	0	0	0	0	0	0	0	0	0	D_0__Bacteria	D_1__Firmicutes	D_2__Bacilli	D_3__Bacillales	D_4__Bacillaceae	D_5__Bacillus
OTU144	0	0	0	0	0	0	0	28	0	0	0	0	0	0	0	0	D_0__Bacteria	D_1__Actinobacteria	D_2__Actinobacteria	D_3__Corynebacteriales	D_4__Dietziaceae	D_5__Dietzia
OTU145	0	0	0	0	0	0	0	0	18	0	0	0	0	0	0	0	D_0__Bacteria	D_1__Firmicutes	D_2__Clostridia	D_3__Clostridiales	D_4__Lachnospiraceae	D_5__Blautia
OTU146	0	0	0	0	0	0	0	14	0	0	0	0	0	0	0	0	D_0__Bacteria	D_1__Cyanobacteria	D_2__Cyanobacteria	D_3__SubsectionIII	D_4__FamilyI	D_5__Microcoleus
OTU147	0	0	0	0	0	0	0	0	66	0	0	0	0	0	0	0	D_0__Bacteria	D_1__Firmicutes	D_2__Clostridia	D_3__Clostridiales	D_4__Christensenellaceae	D_5__Christensenellaceae R-7 group
OTU148	0	0	0	0	0	0	22	57	0	0	0	0	0	0	0	0	D_0__Bacteria	D_1__Cyanobacteria	D_2__Cyanobacteria	D_3__SubsectionIII	D_4__FamilyI	D_5__Phormidium
OTU149	0	0	0	0	0	0	0	33	0	0	0	0	0	0	0	0	D_0__Bacteria	D_1__Bacteroidetes	D_2__Flavobacteriia	D_3__Flavobacteriales	D_4__Flavobacteriaceae	D_5__Bergeyella
OTU15	0	0	0	0	0	0	0	43	25	0	11	0	165	0	0	0	D_0__Bacteria	D_1__Proteobacteria	D_2__Betaproteobacteria	D_3__Burkholderiales	D_4__Comamonadaceae	D_5__Alicycliphilus
OTU150	0	31	0	0	0	0	0	0	0	0	0	0	0	0	0	0	D_0__Bacteria	D_1__Verrucomicrobia	D_2__Spartobacteria	D_3__Chthoniobacterales	D_4__Chthoniobacteraceae	D_5__Chthoniobacter
OTU151	0	40	0	0	0	0	0	0	0	11	0	0	0	0	0	0	D_0__Bacteria	D_1__Firmicutes	D_2__Negativicutes	D_3__Selenomonadales	D_4__Acidaminococcaceae	D_5__Phascolarctobacterium
OTU152	0	0	0	9	0	0	0	9	27	0	0	0	0	0	0	0	D_0__Bacteria	D_1__Firmicutes	D_2__Clostridia	D_3__Clostridiales	D_4__Lachnospiraceae	D_5__[Eubacterium] eligens group
OTU153	4	0	0	25	0	0	0	0	0	0	0	0	0	0	0	0	D_0__Bacteria	D_1__Bacteroidetes	D_2__Bacteroidia	D_3__Bacteroidales	D_4__Bacteroidales S24-7 group	D_5__uncultured bacterium
OTU154	0	0	0	32	0	0	0	0	0	0	0	0	0	0	0	0	D_0__Bacteria	D_1__Firmicutes	D_2__Clostridia	D_3__Clostridiales	D_4__Peptococcaceae	D_5__uncultured
OTU155	0	0	0	0	0	18	0	0	0	0	0	0	0	0	0	0	D_0__Bacteria	D_1__Deinococcus-Thermus	D_2__Deinococci	D_3__Thermales	D_4__Thermaceae	D_5__Thermus
OTU156	0	19	0	0	0	0	0	24	0	0	0	0	0	0	0	0	D_0__Bacteria	D_1__Firmicutes	D_2__Clostridia	D_3__Clostridiales	D_4__Family XI	D_5__Peptoniphilus
OTU157	0	0	0	0	0	0	0	141	22	0	0	0	0	0	0	0	D_0__Bacteria	D_1__Firmicutes	D_2__Bacilli	D_3__Bacillales	D_4__Bacillaceae	D_5__Bacillus
OTU158	0	45	0	0	0	0	0	0	0	0	0	0	0	0	0	0	D_0__Bacteria	D_1__BRC1	D_2__uncultured bacterium	D_3__uncultured bacterium	D_4__uncultured bacterium	D_5__uncultured bacterium
OTU159	0	0	0	0	0	0	0	22	0	0	0	0	0	0	0	0	D_0__Bacteria	D_1__Actinobacteria	D_2__Actinobacteria	D_3__Corynebacteriales	D_4__Corynebacteriaceae	D_5__Corynebacterium
OTU16	0	24	7	0	20	23	2	276	35	0	8	0	0	5	3	0	D_0__Bacteria	D_1__Proteobacteria	D_2__Gammaproteobacteria	D_3__Pseudomonadales	D_4__Moraxellaceae	D_5__Acinetobacter
OTU160	0	0	0	22	0	0	0	15	0	0	0	0	0	0	0	0	D_0__Bacteria	D_1__Firmicutes	D_2__Clostridia	D_3__Clostridiales	D_4__Lachnospiraceae	D_5__Fusicatenibacter
OTU161	0	0	0	0	0	0	0	0	28	0	0	0	0	0	0	0	D_0__Bacteria	D_1__Firmicutes	D_2__Bacilli	D_3__Lactobacillales	D_4__Carnobacteriaceae	D_5__Atopostipes
OTU162	0	0	0	0	0	0	0	0	45	0	0	0	0	0	0	0	D_0__Bacteria	D_1__Firmicutes	D_2__Clostridia	D_3__Clostridiales	D_4__Clostridiaceae 1	D_5__Clostridium sensu stricto 1
OTU163	0	0	0	0	0	0	3	29	0	0	0	0	0	0	0	0	D_0__Bacteria	D_1__Cyanobacteria	D_2__Cyanobacteria	D_3__SubsectionIII	D_4__FamilyI
OTU164	0	0	0	0	0	0	0	0	78	0	0	0	0	0	0	0	D_0__Bacteria	D_1__Firmicutes	D_2__Clostridia	D_3__Clostridiales	D_4__Ruminococcaceae	D_5__Ruminococcaceae UCG-002
OTU165	0	11	0	2	0	0	0	13	12	5	0	0	0	0	0	0	D_0__Bacteria	D_1__Firmicutes	D_2__Clostridia	D_3__Clostridiales	D_4__Ruminococcaceae	D_5__[Eubacterium] coprostanoligenes group
OTU166	0	0	0	0	0	0	0	0	13	0	0	0	0	0	0	0	D_0__Bacteria	D_1__Firmicutes	D_2__Erysipelotrichia	D_3__Erysipelotrichales	D_4__Erysipelotrichaceae	D_5__Holdemanella
OTU167	0	0	0	0	0	0	0	1	16	0	0	5	0	0	0	0	D_0__Bacteria	D_1__Proteobacteria	D_2__Alphaproteobacteria	D_3__Rhizobiales	D_4__Methylobacteriaceae	D_5__Microvirga
OTU168	0	0	0	0	0	0	0	0	14	0	0	0	0	0	0	0	D_0__Bacteria	D_1__Firmicutes	D_2__Bacilli	D_3__Bacillales	D_4__Bacillaceae	D_5__Caldibacillus
OTU169	0	0	0	0	0	0	0	0	0	3	6	14	6	9	15	2	D_0__Bacteria	D_1__Proteobacteria	D_2__Alphaproteobacteria	D_3__Rhizobiales	D_4__Rhizobiales Incertae Sedis	D_5__Phreatobacter
OTU17	0	0	0	7	15	0	0	314	0	0	0	0	0	0	0	0	D_0__Bacteria	D_1__Actinobacteria	D_2__Actinobacteria	D_3__Corynebacteriales	D_4__Corynebacteriaceae	D_5__Lawsonella
OTU170	0	18	0	0	0	0	0	0	0	0	0	0	0	0	0	0	D_0__Bacteria	D_1__Proteobacteria	D_2__Betaproteobacteria	D_3__Burkholderiales	D_4__Comamonadaceae	D_5__Brachymonas
OTU171	0	0	0	3	0	0	0	1	20	0	0	0	0	0	0	1	D_0__Bacteria	D_1__Proteobacteria	D_2__Gammaproteobacteria	D_3__Pseudomonadales	D_4__Pseudomonadaceae	D_5__Pseudomonas
OTU172	0	0	0	0	0	0	5	30	0	0	0	0	0	0	0	0	D_0__Bacteria	D_1__Cyanobacteria	D_2__Chloroplast
OTU173	0	0	0	0	0	0	0	0	25	0	0	0	0	0	0	0	D_0__Bacteria	D_1__Firmicutes	D_2__Bacilli	D_3__Bacillales	D_4__Bacillaceae	D_5__Bacillus
OTU174	0	0	0	0	0	0	0	25	0	0	0	0	0	0	0	0	D_0__Bacteria	D_1__Proteobacteria	D_2__Gammaproteobacteria	D_3__Pseudomonadales	D_4__Moraxellaceae	D_5__Perlucidibaca
OTU175	0	24	2	0	0	0	0	17	0	0	0	0	0	0	0	0	D_0__Bacteria	D_1__Firmicutes	D_2__Clostridia	D_3__Clostridiales	D_4__Family XI	D_5__Anaerococcus
OTU176	0	0	0	0	0	0	1	0	29	0	0	0	0	0	0	0	D_0__Bacteria	D_1__Firmicutes	D_2__Clostridia	D_3__Clostridiales	D_4__Ruminococcaceae	D_5__Ruminococcaceae UCG-002
OTU177	0	0	0	0	0	0	0	0	26	0	0	0	0	0	0	0	D_0__Bacteria	D_1__Bacteroidetes	D_2__Cytophagia	D_3__Cytophagales	D_4__Cytophagaceae	D_5__Rhodocytophaga
OTU178	0	0	0	0	0	0	0	14	0	0	0	0	0	0	0	0	Unassigned
OTU179	0	0	0	0	0	0	0	0	30	0	0	0	0	0	0	0	D_0__Bacteria	D_1__Proteobacteria	D_2__Alphaproteobacteria	D_3__Rhodospirillales	D_4__Acetobacteraceae	D_5__Craurococcus
OTU18	13	0	0	0	0	0	66	161	0	0	0	0	0	0	0	0	D_0__Bacteria	D_1__Cyanobacteria	D_2__Cyanobacteria	D_3__SubsectionIII	D_4__FamilyI
OTU180	0	0	0	43	0	0	0	0	0	0	0	0	0	0	0	0	D_0__Bacteria	D_1__Bacteroidetes	D_2__Bacteroidia	D_3__Bacteroidales	D_4__Bacteroidaceae	D_5__Bacteroides
OTU181	0	0	0	0	0	0	0	0	24	0	0	0	0	0	0	0	D_0__Bacteria	D_1__Actinobacteria	D_2__Actinobacteria	D_3__Corynebacteriales	D_4__Corynebacteriaceae	D_5__Corynebacterium
OTU182	0	0	0	29	0	0	0	0	0	0	0	0	0	0	0	0	D_0__Bacteria	D_1__Firmicutes	D_2__Clostridia	D_3__Clostridiales	D_4__Christensenellaceae	D_5__Christensenellaceae R-7 group
OTU183	0	0	0	12	3	0	1	0	0	0	0	0	0	0	0	0	D_0__Bacteria	D_1__Bacteroidetes	D_2__Bacteroidia	D_3__Bacteroidales	D_4__Porphyromonadaceae	D_5__Parabacteroides
OTU184	0	19	0	0	0	0	0	0	0	0	0	0	0	0	0	0	D_0__Bacteria	D_1__Actinobacteria	D_2__Actinobacteria	D_3__Streptosporangiales	D_4__Nocardiopsaceae	D_5__Nocardiopsis
OTU185	0	0	0	0	0	0	0	10	0	0	0	0	0	0	0	0	D_0__Bacteria	D_1__Cyanobacteria	D_2__Cyanobacteria	D_3__SubsectionIII	D_4__FamilyI	D_5__uncultured
OTU186	0	0	0	7	0	0	0	0	14	0	0	0	0	0	0	0	D_0__Bacteria	D_1__Bacteroidetes	D_2__Bacteroidia	D_3__Bacteroidales	D_4__Rikenellaceae	D_5__Alistipes
OTU187	0	0	0	20	0	0	0	0	0	0	0	0	0	0	0	0	D_0__Bacteria	D_1__Firmicutes	D_2__Clostridia	D_3__Clostridiales	D_4__Ruminococcaceae	D_5__Ruminococcaceae UCG-005
OTU188	0	0	0	17	0	1	0	0	29	0	0	0	0	0	0	0	D_0__Bacteria	D_1__Firmicutes	D_2__Clostridia	D_3__Clostridiales	D_4__Lachnospiraceae	D_5__uncultured
OTU189	0	0	0	0	0	0	0	16	0	0	0	0	0	0	0	0	D_0__Bacteria	D_1__Firmicutes	D_2__Clostridia	D_3__Clostridiales	D_4__Family XI	D_5__uncultured
OTU19	56	27	0	0	19	31	0	41	94	10	21	13	36	33	9	13	D_0__Bacteria	D_1__Firmicutes	D_2__Bacilli	D_3__Bacillales	D_4__Bacillaceae	D_5__Caldalkalibacillus
OTU190	0	0	0	0	0	0	0	9	0	0	0	0	0	0	0	0	D_0__Bacteria	D_1__Cyanobacteria	D_2__Cyanobacteria	D_3__SubsectionIII	D_4__FamilyI	D_5__uncultured
OTU191	0	14	0	0	0	0	0	0	0	0	0	0	0	0	0	0	D_0__Bacteria	D_1__Firmicutes	D_2__Bacilli	D_3__Bacillales	D_4__Thermoactinomycetaceae	D_5__Planifilum
OTU192	0	0	0	0	0	0	0	32	0	1	0	0	0	0	0	0	D_0__Bacteria	D_1__Proteobacteria	D_2__Gammaproteobacteria	D_3__Xanthomonadales	D_4__Xanthomonadaceae	D_5__Stenotrophomonas
OTU193	0	0	0	0	0	0	0	0	28	0	0	0	0	0	0	0	D_0__Bacteria	D_1__Proteobacteria	D_2__Deltaproteobacteria	D_3__Desulfovibrionales	D_4__Desulfovibrionaceae	D_5__Desulfovibrio
OTU194	0	0	0	0	0	0	0	0	13	0	0	0	0	0	0	0	D_0__Bacteria	D_1__Proteobacteria	D_2__Betaproteobacteria	D_3__Neisseriales	D_4__Neisseriaceae	D_5__Chromobacterium
OTU195	0	0	0	21	0	0	0	0	0	0	0	0	0	0	0	0	D_0__Bacteria	D_1__Firmicutes	D_2__Bacilli	D_3__Bacillales	D_4__Bacillaceae	D_5__Virgibacillus
OTU196	0	10	0	3	0	0	4	0	0	1	0	0	0	0	0	0	D_0__Bacteria	D_1__Firmicutes	D_2__Erysipelotrichia	D_3__Erysipelotrichales	D_4__Erysipelotrichaceae	D_5__Catenibacterium
OTU197	0	0	0	1	0	0	0	0	22	1	0	0	0	0	0	0	D_0__Bacteria	D_1__Proteobacteria	D_2__Betaproteobacteria	D_3__Burkholderiales	D_4__Alcaligenaceae	D_5__Achromobacter
OTU198	0	0	0	12	0	0	0	0	0	0	0	0	0	0	0	0	D_0__Bacteria	D_1__Firmicutes	D_2__Clostridia	D_3__Clostridiales	D_4__Lachnospiraceae	D_5__uncultured
OTU199	0	13	14	0	5	0	5	0	0	0	0	0	0	0	0	0	D_0__Bacteria	D_1__Firmicutes	D_2__Clostridia	D_3__Clostridiales	D_4__Lachnospiraceae	D_5__Hungatella
OTU2	925	1292	144	131	1339	1099	286	35890	29413	1276	1215	727	2558	985	968	1032	D_0__Bacteria	D_1__Proteobacteria	D_2__Gammaproteobacteria	D_3__Enterobacteriales	D_4__Enterobacteriaceae	D_5__Escherichia-Shigella
OTU20	0	0	0	0	0	0	0	152	0	0	0	0	0	0	0	0	D_0__Bacteria	D_1__Proteobacteria	D_2__Alphaproteobacteria	D_3__Sphingomonadales	D_4__Sphingomonadaceae	D_5__Novosphingobium
OTU200	0	0	3	0	0	0	0	0	30	0	0	0	0	0	0	0	D_0__Bacteria	D_1__Firmicutes	D_2__Clostridia	D_3__Clostridiales	D_4__Lachnospiraceae	D_5__[Ruminococcus] torques group
OTU201	0	0	0	0	0	0	0	0	28	0	0	0	0	0	0	0	D_0__Bacteria	D_1__Actinobacteria	D_2__Actinobacteria	D_3__Micromonosporales	D_4__Micromonosporaceae
OTU202	0	0	0	51	0	0	0	0	0	0	0	0	0	5	0	0	D_0__Bacteria	D_1__Firmicutes	D_2__Bacilli	D_3__Bacillales	D_4__Paenibacillaceae	D_5__Paenibacillus
OTU203	0	0	0	0	0	0	13	0	0	0	0	0	0	0	0	0	D_0__Bacteria	D_1__Cyanobacteria	D_2__Chloroplast
OTU204	0	0	0	0	0	20	0	0	0	0	0	0	0	0	0	0	D_0__Bacteria	D_1__Firmicutes	D_2__Clostridia	D_3__Clostridiales	D_4__Lachnospiraceae	D_5__Blautia
OTU205	4	1	0	0	1	0	0	0	0	271	158	248	147	231	137	101	D_0__Bacteria	D_1__Proteobacteria	D_2__Gammaproteobacteria	D_3__Pseudomonadales	D_4__Pseudomonadaceae	D_5__Pseudomonas
OTU206	0	0	0	16	0	0	0	0	0	0	0	0	0	0	0	0	D_0__Bacteria	D_1__Actinobacteria	D_2__Actinobacteria	D_3__Pseudonocardiales	D_4__Pseudonocardiaceae	D_5__Amycolatopsis
OTU207	0	0	0	0	0	0	0	14	0	0	0	0	0	0	0	0	D_0__Bacteria	D_1__Bacteroidetes	D_2__Bacteroidia	D_3__Bacteroidales	D_4__Rikenellaceae	D_5__Alistipes
OTU208	0	0	0	8	0	0	0	0	0	0	0	0	3	0	0	0	D_0__Bacteria	D_1__Firmicutes	D_2__Bacilli	D_3__Bacillales	D_4__Bacillaceae	D_5__Bacillus
OTU209	0	0	0	39	0	0	0	0	0	0	0	0	0	0	0	0	D_0__Bacteria	D_1__Bacteroidetes	D_2__Bacteroidia	D_3__Bacteroidales	D_4__p-2534-18B5 gut group	D_5__uncultured bacterium
OTU21	0	0	0	28	0	0	0	0	168	0	0	0	0	0	0	0	D_0__Bacteria	D_1__Firmicutes	D_2__Negativicutes	D_3__Selenomonadales	D_4__Acidaminococcaceae	D_5__Phascolarctobacterium
OTU210	0	0	0	0	0	0	0	24	0	0	0	0	0	0	0	0	D_0__Bacteria	D_1__Cyanobacteria	D_2__Cyanobacteria	D_3__SubsectionV	D_4__FamilyI	D_5__Stigonema
OTU211	0	0	0	0	0	0	0	0	0	0	0	0	20	0	0	0	D_0__Bacteria	D_1__Firmicutes	D_2__Bacilli	D_3__Lactobacillales	D_4__Aerococcaceae
OTU212	0	0	0	0	0	0	0	21	0	0	0	0	0	0	0	0	D_0__Bacteria	D_1__Firmicutes	D_2__Clostridia	D_3__Clostridiales	D_4__Family XI	D_5__Anaerococcus
OTU213	0	0	0	5	0	0	12	0	0	0	0	0	0	1	0	12	D_0__Bacteria	D_1__Firmicutes	D_2__Negativicutes	D_3__Selenomonadales	D_4__Veillonellaceae	D_5__Veillonella
OTU214	0	28	0	0	0	0	0	0	0	0	0	0	0	0	0	0	D_0__Bacteria	D_1__Bacteroidetes	D_2__Sphingobacteriia	D_3__Sphingobacteriales	D_4__Sphingobacteriaceae	D_5__Pedobacter
OTU215	0	0	0	45	0	0	0	0	0	0	0	0	0	0	0	0	D_0__Bacteria	D_1__Bacteroidetes	D_2__Bacteroidia	D_3__Bacteroidales	D_4__Rikenellaceae	D_5__Rikenellaceae RC9 gut group
OTU217	2	4	0	1	0	0	0	10	0	0	0	0	0	0	0	0	D_0__Bacteria	D_1__Actinobacteria	D_2__Actinobacteria	D_3__Propionibacteriales	D_4__Propionibacteriaceae	D_5__Propionibacterium
OTU218	0	34	0	0	0	0	0	26	0	0	0	0	0	0	0	0	D_0__Bacteria	D_1__Firmicutes	D_2__Negativicutes	D_3__Selenomonadales	D_4__Veillonellaceae	D_5__Dialister
OTU219	0	0	0	0	0	0	0	24	0	0	0	0	0	0	0	0	D_0__Bacteria	D_1__Bacteroidetes	D_2__Cytophagia	D_3__Cytophagales	D_4__Cytophagaceae	D_5__uncultured
OTU22	0	9	0	422	0	0	0	2	52	64	0	0	0	0	0	0	D_0__Bacteria	D_1__Bacteroidetes	D_2__Bacteroidia	D_3__Bacteroidales	D_4__Prevotellaceae	D_5__Prevotella 9
OTU220	0	0	0	0	17	0	0	0	0	0	0	0	0	0	0	0	D_0__Bacteria	D_1__Bacteroidetes	D_2__Cytophagia	D_3__Cytophagales	D_4__Cytophagaceae	D_5__Cytophaga
OTU221	0	0	0	0	0	0	0	1	29	0	0	0	0	0	0	0	D_0__Bacteria	D_1__Bacteroidetes	D_2__Bacteroidia	D_3__Bacteroidales	D_4__Bacteroidaceae	D_5__Bacteroides
OTU222	13	4	0	5	18	0	5	24	19	0	0	2	4	3	0	7	D_0__Bacteria	D_1__Firmicutes	D_2__Bacilli	D_3__Bacillales	D_4__Bacillaceae	D_5__Bacillus
OTU223	0	0	0	0	0	0	0	19	0	0	0	0	0	0	0	0	D_0__Bacteria	D_1__Cyanobacteria	D_2__Melainabacteria	D_3__Obscuribacterales	Ambiguous_taxa	Ambiguous_taxa
OTU224	0	0	0	0	0	0	0	0	20	0	0	0	0	0	0	0	D_0__Bacteria	D_1__Firmicutes	D_2__Clostridia	D_3__Clostridiales	D_4__Lachnospiraceae
OTU225	7	0	6	0	0	0	0	0	23	0	0	0	0	0	0	0	D_0__Bacteria	D_1__Bacteroidetes	D_2__Bacteroidia	D_3__Bacteroidales	D_4__Prevotellaceae	D_5__Prevotella 7
OTU226	0	0	0	0	0	0	0	0	21	0	0	0	0	0	0	0	D_0__Bacteria	D_1__Proteobacteria	D_2__Deltaproteobacteria	D_3__Myxococcales	D_4__Haliangiaceae	D_5__Haliangium
OTU227	0	0	0	0	0	0	0	39	0	0	0	0	0	0	0	0	D_0__Bacteria	D_1__Firmicutes	D_2__Clostridia	D_3__Clostridiales	D_4__Ruminococcaceae	D_5__Fastidiosipila
OTU228	0	0	0	0	0	0	0	17	0	0	0	2	0	0	0	0	D_0__Bacteria	D_1__Proteobacteria	D_2__Alphaproteobacteria	D_3__Caulobacterales	D_4__Caulobacteraceae	D_5__Brevundimonas
OTU229	0	7	4	5	0	0	0	0	32	9	0	0	0	0	0	0	D_0__Bacteria	D_1__Firmicutes	D_2__Clostridia	D_3__Clostridiales	D_4__Ruminococcaceae	D_5__Subdoligranulum
OTU23	0	165	0	0	0	0	0	0	0	0	0	0	0	0	0	0	D_0__Bacteria	D_1__Bacteroidetes	D_2__Flavobacteriia	D_3__Flavobacteriales	D_4__Flavobacteriaceae	D_5__Chryseobacterium
OTU230	0	0	0	23	0	0	0	0	0	2	0	0	0	0	0	0	D_0__Bacteria	D_1__Firmicutes	D_2__Clostridia	D_3__Clostridiales	D_4__Ruminococcaceae	D_5__Ruminococcaceae UCG-003
OTU231	0	0	0	73	0	0	0	0	0	9	0	0	0	0	0	0	D_0__Bacteria	D_1__Bacteroidetes	D_2__Bacteroidia	D_3__Bacteroidales	D_4__Prevotellaceae	D_5__Prevotella 9
OTU232	0	0	0	30	0	0	0	0	0	0	0	0	0	0	0	0	D_0__Bacteria	D_1__Firmicutes	D_2__Clostridia	D_3__Clostridiales	D_4__Lachnospiraceae	D_5__[Eubacterium] ventriosum group
OTU233	0	18	0	0	0	0	0	0	0	0	0	0	0	0	0	0	D_0__Bacteria	D_1__Firmicutes	D_2__Bacilli	D_3__Lactobacillales	D_4__Carnobacteriaceae	D_5__Lacticigenium
OTU234	0	0	0	0	17	0	0	0	0	0	0	0	0	0	0	0	D_0__Bacteria	D_1__Bacteroidetes	D_2__Bacteroidia	D_3__Bacteroidales	D_4__Prevotellaceae	D_5__Prevotella 9
OTU235	0	0	0	0	0	0	5	9	21	0	0	0	0	5	0	1	D_0__Bacteria	D_1__Proteobacteria	D_2__Alphaproteobacteria	D_3__Sphingomonadales	D_4__Erythrobacteraceae	D_5__Porphyrobacter
OTU236	0	0	0	25	0	0	0	0	0	3	0	0	0	0	0	0	D_0__Bacteria	D_1__Firmicutes	D_2__Clostridia	D_3__Clostridiales	D_4__Clostridiaceae 1	D_5__Clostridium sensu stricto 1
OTU237	0	0	0	10	0	0	0	0	0	0	0	0	0	0	0	0	D_0__Bacteria	D_1__Bacteroidetes	D_2__Bacteroidia	D_3__Bacteroidales	D_4__Bacteroidales S24-7 group	D_5__uncultured bacterium
OTU238	1	0	0	0	0	0	0	5	21	1	2	1	0	0	0	0	D_0__Bacteria	D_1__Proteobacteria	D_2__Alphaproteobacteria	D_3__Rhodobacterales	D_4__Rhodobacteraceae	D_5__Paracoccus
OTU239	0	0	0	0	0	0	0	0	28	0	0	0	0	0	0	0	D_0__Bacteria	D_1__Proteobacteria	D_2__Alphaproteobacteria	D_3__Rhodospirillales	D_4__Acetobacteraceae	D_5__Roseomonas
OTU24	2	0	0	1	4	0	2	82	156	1	2	0	0	0	0	0	D_0__Bacteria	D_1__Proteobacteria	D_2__Gammaproteobacteria	D_3__Enterobacteriales	D_4__Enterobacteriaceae
OTU240	0	14	0	0	0	0	0	0	0	0	0	0	0	0	0	0	D_0__Bacteria	D_1__Firmicutes	D_2__Clostridia	D_3__Clostridiales	D_4__Lachnospiraceae	D_5__Roseburia
OTU241	31	0	1	0	4	0	0	1	0	0	11	8	5	6	4	0	D_0__Bacteria	D_1__Actinobacteria	D_2__Actinobacteria	D_3__Micrococcales	D_4__Micrococcaceae	D_5__Nesterenkonia
OTU242	0	0	0	0	0	0	6	28	0	0	0	0	0	0	0	0	D_0__Bacteria	D_1__Cyanobacteria	D_2__Cyanobacteria	D_3__SubsectionIII	D_4__FamilyI	D_5__Microcoleus
OTU243	0	0	0	0	0	0	0	28	0	0	0	0	0	0	0	0	D_0__Bacteria	D_1__Cyanobacteria	D_2__Chloroplast
OTU244	0	6	0	0	0	0	0	19	0	0	0	0	0	0	0	0	D_0__Bacteria	D_1__Actinobacteria	D_2__Actinobacteria	D_3__Bifidobacteriales	D_4__Bifidobacteriaceae	D_5__Gardnerella
OTU245	0	0	0	0	0	0	0	13	0	0	0	0	0	2	0	0	D_0__Bacteria	D_1__Proteobacteria	D_2__Betaproteobacteria	D_3__Burkholderiales	D_4__Comamonadaceae	D_5__Tepidimonas
OTU246	14	18	0	0	0	0	0	2	0	1	0	0	0	0	0	0	D_0__Bacteria	D_1__Proteobacteria	D_2__Alphaproteobacteria	D_3__Rhizobiales	D_4__Methylocystaceae
OTU247	0	20	0	0	0	0	0	0	0	0	0	0	0	0	0	0	D_0__Bacteria	D_1__Firmicutes	D_2__Clostridia	D_3__Clostridiales	D_4__Ruminococcaceae	D_5__Saccharofermentans
OTU248	0	2	0	8	0	0	0	0	0	0	0	0	0	0	0	0	D_0__Bacteria	D_1__Firmicutes	D_2__Clostridia	D_3__Clostridiales	D_4__Lachnospiraceae	D_5__[Eubacterium] hallii group
OTU249	0	0	0	0	0	0	0	33	0	0	0	0	0	0	0	0	D_0__Bacteria	D_1__Cyanobacteria	D_2__Cyanobacteria	D_3__SubsectionIII	D_4__FamilyI
OTU25	0	0	0	2	9	0	0	36	53	7	4	0	120	2	4	2	D_0__Bacteria	D_1__Proteobacteria	D_2__Betaproteobacteria	D_3__Burkholderiales	D_4__Comamonadaceae	D_5__Comamonas
OTU250	0	0	0	0	0	0	0	11	0	0	0	0	0	0	0	0	D_0__Bacteria	D_1__Chloroflexi	D_2__Ktedonobacteria	D_3__B12-WMSP1	D_4__uncultured bacterium	D_5__uncultured bacterium
OTU251	12	0	0	13	0	0	0	0	0	0	0	0	0	0	0	0	D_0__Bacteria	D_1__Bacteroidetes	D_2__Bacteroidia	D_3__Bacteroidales	D_4__Porphyromonadaceae	D_5__Odoribacter
OTU252	0	0	0	17	0	0	0	0	0	0	0	0	0	0	0	0	D_0__Bacteria	D_1__Bacteroidetes	D_2__Bacteroidia	D_3__Bacteroidales	D_4__Bacteroidales S24-7 group	D_5__uncultured bacterium
OTU253	0	0	0	13	0	0	0	0	0	0	0	0	0	0	0	0	D_0__Bacteria	D_1__Actinobacteria	D_2__Actinobacteria	D_3__Pseudonocardiales	D_4__Pseudonocardiaceae	D_5__Amycolatopsis
OTU254	0	0	0	8	0	0	0	0	0	0	0	0	0	0	0	0	D_0__Bacteria	D_1__Proteobacteria	D_2__Deltaproteobacteria	D_3__Desulfovibrionales	D_4__Desulfovibrionaceae	D_5__Desulfovibrio
OTU255	0	0	0	49	0	0	0	0	0	0	0	0	0	0	0	0	D_0__Bacteria	D_1__Firmicutes	D_2__Clostridia	D_3__Clostridiales	D_4__Lachnospiraceae	D_5__Butyrivibrio
OTU256	0	0	0	10	0	0	0	0	0	0	7	0	0	0	0	0	D_0__Bacteria	D_1__Actinobacteria	D_2__Actinobacteria	D_3__Actinomycetales	D_4__Actinomycetaceae	D_5__Flaviflexus
OTU257	0	0	0	22	0	0	0	0	0	0	0	0	0	0	0	0	D_0__Bacteria	D_1__Firmicutes	D_2__Clostridia	D_3__Clostridiales	D_4__Lachnospiraceae	D_5__Lachnoclostridium
OTU258	0	0	0	10	0	0	0	1	36	18	0	0	0	0	0	0	D_0__Bacteria	D_1__Firmicutes	D_2__Clostridia	D_3__Clostridiales	D_4__Ruminococcaceae	D_5__Faecalibacterium
OTU259	0	0	0	0	0	0	0	8	0	0	0	0	0	0	0	0	D_0__Bacteria	D_1__Bacteroidetes	D_2__Bacteroidia	D_3__Bacteroidales	D_4__Bacteroidaceae	D_5__Bacteroides
OTU26	0	0	0	0	0	0	0	27	23	0	0	287	4	0	0	0	D_0__Bacteria	D_1__Actinobacteria	D_2__Actinobacteria	D_3__Micrococcales	D_4__Micrococcaceae	D_5__Kocuria
OTU260	0	0	0	0	0	0	0	22	0	0	0	0	0	0	0	0	D_0__Bacteria	D_1__Proteobacteria	D_2__Gammaproteobacteria	D_3__Pseudomonadales	D_4__Moraxellaceae	D_5__Acinetobacter
OTU261	0	0	3	14	0	0	0	0	0	4	0	0	0	0	0	0	D_0__Bacteria	D_1__Proteobacteria	D_2__Betaproteobacteria	D_3__Burkholderiales	D_4__Alcaligenaceae	D_5__Sutterella
OTU262	0	0	0	0	0	0	0	0	27	0	0	0	0	0	0	0	D_0__Bacteria	D_1__Bacteroidetes	D_2__Bacteroidia	D_3__Bacteroidales	D_4__Bacteroidaceae	D_5__Bacteroides
OTU263	0	0	0	0	0	0	0	0	0	0	0	0	9	0	0	0	D_0__Bacteria	D_1__Chloroflexi	D_2__Chloroflexia	D_3__Kallotenuales	D_4__AKIW781	D_5__uncultured bacterium
OTU264	0	0	0	0	0	0	0	44	28	0	0	0	0	0	0	0	D_0__Bacteria	D_1__Proteobacteria	D_2__Gammaproteobacteria	D_3__Enterobacteriales	D_4__Enterobacteriaceae	D_5__Enterobacter
OTU265	0	0	0	0	0	0	0	0	10	0	0	0	0	0	2	0	D_0__Bacteria	D_1__Proteobacteria	D_2__Alphaproteobacteria	D_3__Caulobacterales	D_4__Caulobacteraceae	D_5__uncultured
OTU266	0	0	0	13	7	0	0	0	0	0	0	0	0	0	0	0	D_0__Bacteria	D_1__Firmicutes	D_2__Clostridia	D_3__Clostridiales	D_4__Ruminococcaceae	D_5__[Eubacterium] coprostanoligenes group
OTU267	0	0	0	0	0	0	0	7	6	0	0	0	0	0	0	0	D_0__Bacteria	D_1__Proteobacteria	D_2__Gammaproteobacteria	D_3__Enterobacteriales	D_4__Enterobacteriaceae	D_5__Escherichia-Shigella
OTU268	0	0	0	0	0	0	0	0	0	0	0	0	16	0	0	0	D_0__Bacteria	D_1__Proteobacteria	D_2__Gammaproteobacteria	D_3__Oceanospirillales	D_4__Oceanospirillaceae	D_5__Oceanobacter
OTU269	0	0	0	0	0	0	0	0	12	0	0	0	0	0	0	0	D_0__Bacteria	D_1__Firmicutes	D_2__Bacilli	D_3__Lactobacillales	D_4__Lactobacillaceae	D_5__Lactobacillus
OTU27	0	27	0	0	0	12	0	161	0	0	0	9	0	0	0	0	D_0__Bacteria	D_1__Proteobacteria	D_2__Alphaproteobacteria	D_3__Rhodobacterales	D_4__Rhodobacteraceae	D_5__Paracoccus
OTU270	0	0	0	21	0	0	0	0	0	0	0	0	0	0	0	0	D_0__Bacteria	D_1__Firmicutes	D_2__Negativicutes	D_3__Selenomonadales	D_4__Veillonellaceae	D_5__Dialister
OTU271	0	6	0	0	0	0	8	0	0	0	0	0	0	0	0	0	D_0__Bacteria	D_1__Cyanobacteria	D_2__Cyanobacteria	D_3__SubsectionV	D_4__FamilyI	D_5__Stigonema
OTU272	14	0	0	0	0	0	0	0	0	0	0	0	0	0	0	0	D_0__Bacteria	D_1__Bacteroidetes	D_2__Bacteroidia	D_3__Bacteroidales	D_4__Prevotellaceae	D_5__Prevotella
OTU273	0	0	0	17	0	0	0	0	0	0	0	0	0	0	0	0	D_0__Bacteria	D_1__Verrucomicrobia	D_2__Verrucomicrobiae	D_3__Verrucomicrobiales	D_4__Verrucomicrobiaceae	D_5__Akkermansia
OTU274	0	0	0	0	0	0	0	0	0	8	0	0	0	0	0	0	D_0__Bacteria	D_1__Bacteroidetes	D_2__Sphingobacteriia	D_3__Sphingobacteriales	D_4__Sphingobacteriaceae	D_5__Sphingobacterium
OTU275	0	0	0	0	0	0	0	19	0	0	0	0	0	0	0	0	D_0__Bacteria	D_1__Tenericutes	D_2__Mollicutes	D_3__Mollicutes RF9	D_4__uncultured bacterium	D_5__uncultured bacterium
OTU276	0	0	0	12	0	0	0	0	24	0	0	0	0	0	0	0	D_0__Bacteria	D_1__Bacteroidetes	D_2__Bacteroidia	D_3__Bacteroidales	D_4__Prevotellaceae	D_5__Prevotella 9
OTU277	0	44	0	4	0	0	0	0	0	0	0	0	0	0	0	0	D_0__Bacteria	D_1__Actinobacteria	D_2__Actinobacteria	D_3__Micrococcales	D_4__Promicromonosporaceae	D_5__Isoptericola
OTU278	0	24	0	0	0	0	0	0	0	0	0	0	0	0	0	0	D_0__Bacteria	D_1__Actinobacteria	D_2__Actinobacteria	D_3__Propionibacteriales	D_4__Nocardioidaceae	D_5__Mumia
OTU279	0	0	0	0	0	2	0	8	0	0	0	1	0	0	0	0	D_0__Bacteria	D_1__Actinobacteria	D_2__Actinobacteria	D_3__Propionibacteriales	D_4__Nocardioidaceae	D_5__Nocardioides
OTU28	0	0	0	0	0	0	0	0	379	0	0	0	0	0	0	0	D_0__Bacteria	D_1__Proteobacteria	D_2__Alphaproteobacteria	D_3__Rhodobacterales	D_4__Rhodobacteraceae	D_5__Rubellimicrobium
OTU280	1	0	0	0	0	0	8	9	0	0	0	0	0	0	0	0	D_0__Bacteria	D_1__Cyanobacteria	D_2__Cyanobacteria
OTU281	10	0	0	0	0	0	0	0	0	0	0	0	0	0	0	0	D_0__Bacteria	D_1__Cyanobacteria	D_2__Cyanobacteria	D_3__SubsectionIII	D_4__FamilyI	D_5__Leptolyngbya
OTU282	0	0	0	0	0	10	0	28	0	0	0	0	0	0	0	0	D_0__Bacteria	D_1__Actinobacteria	D_2__Actinobacteria	D_3__Micrococcales	D_4__Micrococcaceae	D_5__Arthrobacter
OTU284	19	0	0	0	0	0	0	0	0	0	0	0	0	0	0	0	D_0__Bacteria	D_1__Firmicutes	D_2__Negativicutes	D_3__Selenomonadales	D_4__Veillonellaceae	D_5__Selenomonas 4
OTU285	10	0	2	0	0	0	0	2	27	0	0	0	0	0	0	0	D_0__Bacteria	D_1__Firmicutes	D_2__Bacilli	D_3__Lactobacillales	D_4__Enterococcaceae	D_5__Enterococcus
OTU286	0	0	0	0	0	0	0	0	11	0	0	0	0	0	0	0	D_0__Bacteria	D_1__Firmicutes	D_2__Clostridia	D_3__Clostridiales	D_4__Christensenellaceae	D_5__Christensenellaceae R-7 group
OTU287	0	0	0	0	0	0	0	0	10	0	0	0	0	0	0	0	D_0__Bacteria	D_1__Proteobacteria	D_2__Alphaproteobacteria	D_3__Sphingomonadales	D_4__Sphingomonadaceae	D_5__Sphingobium
OTU288	0	0	0	0	0	0	0	0	9	0	0	0	0	0	0	0	D_0__Bacteria	D_1__Actinobacteria	D_2__Actinobacteria	D_3__Frankiales	D_4__Geodermatophilaceae	D_5__Modestobacter
OTU29	0	0	0	0	0	53	4	56	28	1	9	9	5	2	20	13	D_0__Bacteria	D_1__Actinobacteria	D_2__Actinobacteria	D_3__Micrococcales	D_4__Micrococcaceae	D_5__Arthrobacter
OTU290	0	0	0	0	0	0	7	0	0	0	0	0	0	0	0	0	D_0__Bacteria	D_1__Cyanobacteria	D_2__Chloroplast
OTU291	0	0	0	0	0	0	0	0	0	0	0	13	0	0	0	0	D_0__Bacteria	D_1__Actinobacteria	D_2__Actinobacteria	D_3__Micrococcales	D_4__Brevibacteriaceae	D_5__Brevibacterium
OTU292	0	0	0	0	0	0	0	7	7	0	0	0	0	0	0	0	D_0__Bacteria	D_1__Actinobacteria	D_2__Actinobacteria	D_3__Corynebacteriales	D_4__Mycobacteriaceae	D_5__Mycobacterium
OTU293	8	0	0	0	5	0	0	5	14	0	0	0	27	0	0	0	D_0__Bacteria	D_1__Actinobacteria	D_2__Actinobacteria	D_3__Corynebacteriales	D_4__Corynebacteriaceae	D_5__Corynebacterium 1
OTU294	0	0	0	0	0	0	0	0	11	0	0	0	0	0	0	0	D_0__Bacteria	D_1__Proteobacteria	D_2__Gammaproteobacteria	D_3__Pseudomonadales	D_4__Pseudomonadaceae	D_5__Pseudomonas
OTU295	0	0	0	0	0	0	0	0	16	0	0	0	0	0	0	0	D_0__Bacteria	D_1__Bacteroidetes	D_2__Bacteroidia	D_3__Bacteroidales	D_4__Bacteroidaceae	D_5__Bacteroides
OTU296	0	0	0	0	12	0	0	0	0	0	0	0	0	0	0	0	D_0__Bacteria	D_1__Firmicutes	D_2__Clostridia	D_3__Clostridiales	D_4__Ruminococcaceae	D_5__[Eubacterium] coprostanoligenes group
OTU297	0	15	0	0	0	0	0	0	0	0	0	1	0	0	0	0	D_0__Bacteria	D_1__Proteobacteria	D_2__Deltaproteobacteria	D_3__Myxococcales	D_4__Myxococcaceae	D_5__Myxococcus
OTU298	0	0	0	0	0	0	1	7	0	0	0	0	0	0	0	0	D_0__Bacteria	D_1__Cyanobacteria	D_2__Chloroplast	D_3__uncultured Chlorophyta	D_4__uncultured Chlorophyta	D_5__uncultured Chlorophyta
OTU299	0	0	0	0	0	0	0	0	0	0	0	0	8	0	0	0	D_0__Bacteria	D_1__Deinococcus-Thermus	D_2__Deinococci	D_3__Deinococcales	D_4__Deinococcaceae	D_5__Deinococcus
OTU3	0	12	0	0	0	0	0	14985	11216	6	9	9	6	10	1	0	D_0__Bacteria	D_1__Proteobacteria	D_2__Betaproteobacteria	D_3__Burkholderiales	D_4__Comamonadaceae	D_5__Delftia
OTU30	0	0	0	0	147	0	0	0	0	0	0	0	0	0	0	0	D_0__Bacteria	D_1__Proteobacteria	D_2__Alphaproteobacteria	D_3__Rhodospirillales	D_4__Acetobacteraceae	D_5__Gluconobacter
OTU300	0	0	0	0	0	0	16	47	0	0	0	0	0	0	0	0	D_0__Bacteria	D_1__Cyanobacteria	D_2__Chloroplast	D_3__uncultured bacterium	D_4__uncultured bacterium	D_5__uncultured bacterium
OTU301	0	0	0	17	0	0	0	0	0	0	0	0	0	0	0	0	D_0__Bacteria	D_1__Firmicutes	D_2__Clostridia	D_3__Clostridiales	D_4__Lachnospiraceae	D_5__Lachnospiraceae NK4A136 group
OTU302	0	0	0	36	0	0	0	0	0	0	0	0	0	0	0	0	D_0__Bacteria	D_1__Proteobacteria	D_2__Epsilonproteobacteria	D_3__Campylobacterales	D_4__Campylobacteraceae	D_5__Arcobacter
OTU303	0	0	0	4	0	0	0	0	40	0	0	0	0	0	0	0	D_0__Bacteria	D_1__Firmicutes	D_2__Clostridia	D_3__Clostridiales	D_4__Ruminococcaceae	D_5__Ruminococcus 1
OTU304	0	0	0	0	0	0	0	0	14	0	0	0	0	0	0	0	D_0__Bacteria	D_1__Firmicutes	D_2__Clostridia	D_3__Clostridiales	D_4__Ruminococcaceae	D_5__Faecalibacterium
OTU306	0	24	0	0	0	0	0	0	0	0	0	0	0	0	0	0	D_0__Bacteria	D_1__Bacteroidetes	D_2__Bacteroidia	D_3__Bacteroidales	D_4__Porphyromonadaceae	D_5__Porphyromonas
OTU307	8	6	1	12	0	0	0	0	3	0	0	0	0	0	0	0	D_0__Bacteria	D_1__Firmicutes	D_2__Clostridia	D_3__Clostridiales	D_4__Ruminococcaceae	D_5__Ruminococcaceae UCG-002
OTU308	0	0	0	0	0	0	0	0	13	0	0	0	0	0	0	0	D_0__Bacteria	D_1__Cyanobacteria	D_2__Cyanobacteria	D_3__SubsectionIII	D_4__FamilyI	D_5__Leptolyngbya
OTU309	0	0	0	0	0	0	0	0	0	4	0	2	7	2	13	12	D_0__Bacteria	D_1__Proteobacteria	D_2__Gammaproteobacteria	D_3__Xanthomonadales	D_4__Nevskiaceae	D_5__Nevskia
OTU31	0	154	0	0	0	0	0	0	0	0	0	0	0	0	0	0	D_0__Bacteria	D_1__Actinobacteria	D_2__Actinobacteria	D_3__Streptomycetales	D_4__Streptomycetaceae	D_5__Streptomyces
OTU310	0	0	0	0	0	0	0	12	0	0	0	0	0	0	0	0	D_0__Bacteria	D_1__Actinobacteria	D_2__Actinobacteria	D_3__Pseudonocardiales	D_4__Pseudonocardiaceae	D_5__Saccharopolyspora
OTU311	0	0	0	0	0	0	0	3	28	0	1	0	1	0	1	1	D_0__Bacteria	D_1__Proteobacteria	D_2__Alphaproteobacteria	D_3__Sphingomonadales	D_4__Sphingomonadaceae	D_5__Sphingomonas
OTU312	0	0	0	0	0	0	0	0	16	0	0	0	0	0	0	0	D_0__Bacteria	D_1__Cyanobacteria	D_2__Cyanobacteria	D_3__SubsectionIII	D_4__FamilyI	D_5__Lyngbya
OTU313	0	0	0	0	0	0	14	0	0	0	0	0	0	0	0	0	D_0__Bacteria	D_1__Cyanobacteria	D_2__Chloroplast
OTU314	0	0	0	0	0	2	2	3	1	1	0	0	0	0	0	1	Unassigned
OTU316	4	0	2	0	0	0	0	0	0	0	0	0	0	0	0	0	D_0__Bacteria	D_1__Firmicutes	D_2__Clostridia	D_3__Clostridiales	D_4__Ruminococcaceae	D_5__Ruminococcaceae UCG-014
OTU317	0	0	0	0	0	0	0	36	1	0	0	0	0	0	0	0	D_0__Bacteria	D_1__Firmicutes	D_2__Bacilli	D_3__Lactobacillales	D_4__Lactobacillaceae	D_5__Lactobacillus
OTU318	1	0	0	6	0	0	0	0	0	0	0	0	0	0	0	0	D_0__Bacteria	D_1__Firmicutes	D_2__Clostridia	D_3__Clostridiales	D_4__Ruminococcaceae	D_5__Ruminococcaceae UCG-005
OTU319	0	0	0	0	0	0	0	15	0	0	0	0	0	0	0	0	D_0__Bacteria	D_1__Cyanobacteria	D_2__Cyanobacteria	D_3__uncultured bacterium	D_4__uncultured bacterium	D_5__uncultured bacterium
OTU32	0	0	0	454	0	0	2	0	0	0	0	0	0	0	0	0	D_0__Bacteria	D_1__Cyanobacteria	D_2__Chloroplast	D_3__uncultured bacterium	D_4__uncultured bacterium	D_5__uncultured bacterium
OTU320	0	0	0	0	0	0	0	6	0	0	0	0	0	0	0	0	D_0__Bacteria	D_1__Tenericutes	D_2__Mollicutes	D_3__Mollicutes RF9	D_4__uncultured bacterium	D_5__uncultured bacterium
OTU321	0	22	0	0	0	0	0	0	0	0	0	0	0	0	0	0	D_0__Bacteria	D_1__Actinobacteria	D_2__Actinobacteria	D_3__Micrococcales	D_4__Rarobacteraceae	D_5__Rarobacter
OTU322	0	0	0	7	0	0	0	0	0	4	0	0	0	0	0	0	D_0__Bacteria	D_1__Firmicutes	D_2__Clostridia	D_3__Clostridiales	D_4__Lachnospiraceae	D_5__Lachnospiraceae NK4A136 group
OTU323	0	0	0	0	0	0	0	11	0	0	0	0	0	0	0	0	D_0__Bacteria	D_1__Bacteroidetes	D_2__Sphingobacteriia	D_3__Sphingobacteriales	D_4__Chitinophagaceae	D_5__Filimonas
OTU324	0	0	0	0	0	0	0	0	7	0	0	0	0	0	0	0	D_0__Bacteria	D_1__Proteobacteria	D_2__Alphaproteobacteria	D_3__Rhizobiales	D_4__Hyphomicrobiaceae	D_5__Devosia
OTU325	0	0	0	0	0	0	0	49	28	0	0	0	0	0	0	0	D_0__Bacteria	D_1__Proteobacteria	D_2__Gammaproteobacteria	D_3__Pseudomonadales	D_4__Pseudomonadaceae	D_5__Pseudomonas
OTU326	0	0	0	15	0	0	0	0	0	0	0	0	0	0	0	0	D_0__Bacteria	D_1__Bacteroidetes	D_2__Bacteroidia	D_3__Bacteroidales	D_4__Bacteroidaceae	D_5__Bacteroides
OTU327	0	0	0	17	0	0	0	0	0	0	0	0	0	0	0	0	D_0__Bacteria	D_1__Firmicutes	D_2__Clostridia	D_3__Clostridiales	D_4__Lachnospiraceae	D_5__Coprococcus 2
OTU328	0	6	0	0	0	0	0	0	0	0	0	0	0	0	0	0	D_0__Bacteria	D_1__Cyanobacteria	D_2__Cyanobacteria
OTU329	0	6	0	0	0	0	0	0	0	0	0	0	0	0	0	0	D_0__Bacteria	D_1__Firmicutes	D_2__Bacilli	D_3__Bacillales	D_4__Bacillaceae	D_5__Aeribacillus
OTU33	0	0	0	0	0	83	16	0	0	0	0	0	0	0	0	0	D_0__Bacteria	D_1__Proteobacteria	D_2__Gammaproteobacteria	D_3__Pseudomonadales	D_4__Pseudomonadaceae	D_5__Pseudomonas
OTU330	0	0	0	0	0	0	0	0	0	0	0	0	7	0	0	0	D_0__Bacteria	D_1__Proteobacteria	D_2__Gammaproteobacteria	D_3__Xanthomonadales	D_4__Xanthomonadaceae	D_5__Lysobacter
OTU331	0	0	0	13	0	0	0	0	0	0	0	0	0	0	0	0	D_0__Bacteria	D_1__Firmicutes	D_2__Clostridia	D_3__Clostridiales	D_4__Ruminococcaceae	D_5__Ruminococcaceae UCG-010
OTU332	0	0	0	8	0	0	0	0	0	0	0	0	0	0	0	0	D_0__Bacteria	D_1__Bacteroidetes	D_2__Bacteroidia	D_3__Bacteroidales	D_4__Porphyromonadaceae	D_5__Butyricimonas
OTU334	0	0	0	0	0	0	8	0	0	0	0	0	0	0	0	0	D_0__Bacteria	D_1__Cyanobacteria	D_2__Cyanobacteria	D_3__SubsectionIII	D_4__FamilyI	D_5__Coleofasciculus
OTU335	0	0	0	0	0	0	27	0	0	0	0	0	0	0	0	0	D_0__Bacteria	D_1__Firmicutes	D_2__Bacilli	D_3__Bacillales	D_4__Paenibacillaceae	D_5__Paenibacillus
OTU337	0	0	0	0	0	0	0	0	0	2	0	0	4	0	0	0	D_0__Bacteria	D_1__Firmicutes	D_2__Clostridia	D_3__Clostridiales	D_4__Christensenellaceae	D_5__Christensenellaceae R-7 group
OTU338	0	0	0	13	0	0	0	0	10	0	0	0	0	0	0	0	D_0__Bacteria	D_1__Bacteroidetes	D_2__Bacteroidia	D_3__Bacteroidales	D_4__Porphyromonadaceae	D_5__Parabacteroides
OTU339	0	0	0	9	0	0	0	0	0	0	0	0	0	0	0	0	D_0__Bacteria	D_1__Firmicutes	D_2__Clostridia	D_3__Clostridiales	D_4__Ruminococcaceae	D_5__Ruminococcaceae UCG-010
OTU34	0	0	0	130	24	0	0	15	62	10	0	0	0	0	0	0	D_0__Bacteria	D_1__Bacteroidetes	D_2__Bacteroidia	D_3__Bacteroidales	D_4__Bacteroidaceae	D_5__Bacteroides
OTU340	0	0	0	26	0	0	0	0	0	0	0	0	0	0	0	0	D_0__Bacteria	D_1__Bacteroidetes	D_2__Bacteroidia	D_3__Bacteroidales	D_4__Porphyromonadaceae	D_5__Parabacteroides
OTU342	0	0	0	16	0	0	0	0	0	0	0	0	0	0	0	0	D_0__Bacteria	D_1__Bacteroidetes	D_2__Bacteroidia	D_3__Bacteroidales	D_4__Prevotellaceae	D_5__Prevotella 2
OTU343	0	0	0	11	0	0	0	0	0	0	0	0	0	0	0	0	D_0__Bacteria	D_1__Firmicutes	D_2__Clostridia	D_3__Clostridiales	D_4__Lachnospiraceae	D_5__Lachnospira
OTU344	0	0	0	0	0	0	0	10	0	0	0	0	0	0	0	0	D_0__Bacteria	D_1__Firmicutes	D_2__Clostridia	D_3__Clostridiales	D_4__Lachnospiraceae	D_5__Lachnospiraceae UCG-004
OTU345	0	8	0	0	0	0	0	0	0	0	0	0	0	0	0	0	D_0__Bacteria	D_1__Firmicutes	D_2__Bacilli	D_3__Lactobacillales	D_4__Lactobacillaceae	D_5__Lactobacillus
OTU346	0	27	0	0	0	0	0	7	0	0	0	0	0	0	0	0	D_0__Bacteria	D_1__Fusobacteria	D_2__Fusobacteriia	D_3__Fusobacteriales	D_4__Fusobacteriaceae	D_5__Fusobacterium
OTU347	0	0	0	8	0	0	0	0	0	0	0	0	0	0	0	0	D_0__Bacteria	D_1__Firmicutes	D_2__Clostridia	D_3__Clostridiales	D_4__Lachnospiraceae	D_5__Pseudobutyrivibrio
OTU348	0	0	0	0	0	0	0	0	14	0	0	0	0	0	0	0	D_0__Bacteria	D_1__Firmicutes	D_2__Clostridia	D_3__Clostridiales	D_4__Ruminococcaceae	D_5__[Eubacterium] coprostanoligenes group
OTU349	0	0	0	13	0	0	0	0	0	0	0	0	0	0	0	0	D_0__Bacteria	D_1__Bacteroidetes	D_2__Bacteroidia	D_3__Bacteroidales	D_4__Prevotellaceae	D_5__Prevotella 9
OTU35	0	0	0	7	0	0	0	72	20	5	0	0	0	0	0	0	D_0__Bacteria	D_1__Proteobacteria	D_2__Gammaproteobacteria	D_3__Xanthomonadales	D_4__Xanthomonadaceae	D_5__Stenotrophomonas
OTU350	0	0	0	20	0	0	0	0	0	0	0	0	0	0	0	0	D_0__Bacteria	D_1__Bacteroidetes	D_2__Bacteroidia	D_3__Bacteroidales	D_4__Prevotellaceae	D_5__Paraprevotella
OTU351	0	0	0	0	0	0	0	0	10	0	0	0	0	0	0	0	D_0__Bacteria	D_1__Firmicutes	D_2__Clostridia	D_3__Clostridiales	D_4__Ruminococcaceae	D_5__Ruminococcaceae UCG-014
OTU352	0	0	0	0	0	0	0	8	0	0	0	0	0	0	0	0	D_0__Bacteria	D_1__Bacteroidetes	D_2__Flavobacteriia	D_3__Flavobacteriales	D_4__Flavobacteriaceae	D_5__Chryseobacterium
OTU353	0	0	0	11	0	0	0	0	0	0	0	0	0	1	0	0	D_0__Bacteria	D_1__Firmicutes	D_2__Clostridia	D_3__Clostridiales	D_4__Clostridiaceae 1	D_5__Hathewaya
OTU354	0	0	0	12	0	0	0	0	0	0	0	0	0	0	0	0	D_0__Bacteria	D_1__Firmicutes	D_2__Clostridia	D_3__Clostridiales	D_4__Lachnospiraceae	D_5__Lachnospiraceae NK4A136 group
OTU355	0	0	0	11	0	0	0	0	0	0	0	0	0	0	0	0	D_0__Bacteria	D_1__Firmicutes	D_2__Clostridia	D_3__Clostridiales	D_4__Ruminococcaceae	D_5__Ruminiclostridium 6
OTU357	0	0	0	20	0	0	0	0	0	0	0	0	0	0	0	0	D_0__Bacteria	D_1__Cyanobacteria	D_2__Chloroplast
OTU359	0	0	0	0	0	0	0	7	0	0	0	0	0	0	0	0	D_0__Bacteria	D_1__Bacteroidetes	D_2__Bacteroidia	D_3__Bacteroidales	D_4__Prevotellaceae	D_5__Alloprevotella
OTU36	0	0	0	0	0	0	0	75	0	0	0	0	0	0	0	0	D_0__Bacteria	D_1__Proteobacteria	D_2__Deltaproteobacteria	D_3__Desulfovibrionales	D_4__Desulfovibrionaceae	D_5__Bilophila
OTU360	7	0	0	0	0	0	0	0	0	0	0	0	0	0	0	0	D_0__Bacteria	D_1__Actinobacteria	D_2__Actinobacteria	D_3__Corynebacteriales	D_4__Nocardiaceae	D_5__Gordonia
OTU361	0	0	0	0	15	0	0	0	0	0	0	0	0	0	0	0	D_0__Bacteria	D_1__Proteobacteria	D_2__Alphaproteobacteria	D_3__Rhodospirillales	D_4__Acetobacteraceae	D_5__Gluconobacter
OTU362	0	0	0	0	0	0	13	0	0	0	0	0	0	0	0	0	Unassigned
OTU364	0	0	0	0	0	0	0	0	18	0	0	0	0	0	0	0	D_0__Bacteria	D_1__Bacteroidetes	D_2__Bacteroidia	D_3__Bacteroidales	D_4__Porphyromonadaceae	D_5__Barnesiella
OTU365	13	0	0	0	0	0	0	0	0	0	0	0	0	0	0	0	D_0__Bacteria	D_1__Firmicutes	D_2__Clostridia	D_3__Clostridiales	D_4__Lachnospiraceae	D_5__Anaerostipes
OTU366	0	0	0	0	0	0	0	6	0	0	4	0	0	0	0	0	D_0__Bacteria	D_1__Bacteroidetes	D_2__Flavobacteriia	D_3__Flavobacteriales	D_4__Flavobacteriaceae	D_5__Empedobacter
OTU367	0	0	0	13	0	0	0	0	0	0	0	0	0	0	0	0	D_0__Bacteria	D_1__Firmicutes	D_2__Clostridia	D_3__Clostridiales	D_4__Lachnospiraceae	D_5__[Eubacterium] ventriosum group
OTU368	0	0	0	12	0	0	0	0	0	0	0	0	0	0	0	0	D_0__Bacteria	D_1__Bacteroidetes	D_2__Bacteroidia	D_3__Bacteroidales	D_4__Rikenellaceae	D_5__Alistipes
OTU37	0	0	0	0	0	0	0	76	0	0	0	0	0	0	0	0	D_0__Bacteria	D_1__Deinococcus-Thermus	D_2__Deinococci	D_3__Deinococcales	D_4__Deinococcaceae	D_5__Deinococcus
OTU370	0	0	0	0	0	0	0	0	14	0	0	0	0	0	0	0	D_0__Bacteria	D_1__Proteobacteria	D_2__Alphaproteobacteria	D_3__Rhodospirillales	D_4__Acetobacteraceae	D_5__Roseomonas
OTU371	2	1	6	0	0	0	2	0	0	0	0	0	0	0	0	0	D_0__Bacteria	D_1__Bacteroidetes	D_2__Bacteroidia	D_3__Bacteroidales	D_4__Prevotellaceae	D_5__Alloprevotella
OTU373	0	1	0	61	0	0	0	0	0	6	0	0	0	0	0	0	D_0__Bacteria	D_1__Bacteroidetes	D_2__Bacteroidia	D_3__Bacteroidales	D_4__Prevotellaceae	D_5__Prevotella 9
OTU374	0	0	0	0	0	0	1	5	0	2	1	0	9	2	0	0	D_0__Bacteria	D_1__Proteobacteria	D_2__Alphaproteobacteria	D_3__Rhodospirillales	D_4__Acetobacteraceae	D_5__Acetobacter
OTU375	0	0	0	12	0	0	0	0	0	0	0	0	0	0	0	0	D_0__Bacteria	D_1__Bacteroidetes	D_2__Bacteroidia	D_3__Bacteroidales	D_4__Prevotellaceae	D_5__Prevotella 7
OTU376	0	20	0	0	0	0	0	0	0	0	0	0	50	0	0	0	D_0__Bacteria	D_1__Actinobacteria	D_2__Actinobacteria	D_3__Corynebacteriales	D_4__Corynebacteriaceae	D_5__Corynebacterium 1
OTU377	0	13	0	0	0	0	0	0	0	0	0	0	0	0	0	0	D_0__Bacteria	D_1__Cyanobacteria	D_2__Cyanobacteria	D_3__SubsectionIII	D_4__FamilyI
OTU378	0	0	0	0	0	0	0	0	0	0	0	0	0	17	0	0	D_0__Bacteria	D_1__Proteobacteria	D_2__Deltaproteobacteria	D_3__Oligoflexales	D_4__Oligoflexaceae
OTU379	0	0	0	13	0	0	0	0	0	0	0	0	0	0	0	0	D_0__Bacteria	D_1__Firmicutes	D_2__Erysipelotrichia	D_3__Erysipelotrichales	D_4__Erysipelotrichaceae	D_5__Erysipelotrichaceae UCG-004
OTU38	0	0	0	0	0	189	0	0	0	0	0	0	0	0	0	0	D_0__Bacteria	D_1__Firmicutes	D_2__Bacilli	D_3__Lactobacillales	D_4__Carnobacteriaceae	D_5__Granulicatella
OTU380	0	0	0	0	0	0	0	0	12	0	0	0	0	0	0	0	D_0__Bacteria	D_1__Bacteroidetes	D_2__Sphingobacteriia	D_3__Sphingobacteriales	D_4__Chitinophagaceae	D_5__Parafilimonas
OTU381	0	0	0	0	0	0	0	0	26	0	0	0	0	0	0	0	D_0__Bacteria	D_1__Firmicutes	D_2__Clostridia	D_3__Clostridiales	D_4__Ruminococcaceae	D_5__Ruminococcaceae UCG-014
OTU382	15	0	4	0	18	27	8	7	36	5	1	4	6	2	1	6	D_0__Bacteria	D_1__Firmicutes	D_2__Bacilli	D_3__Bacillales	D_4__Bacillaceae	D_5__Bacillus
OTU383	0	0	0	13	0	0	0	0	0	0	0	0	0	0	0	0	D_0__Bacteria	D_1__Bacteroidetes	D_2__Bacteroidia	D_3__Bacteroidales	D_4__Prevotellaceae	D_5__Paraprevotella
OTU384	0	0	0	0	0	0	0	1	7	0	0	0	0	0	0	0	D_0__Bacteria	D_1__Actinobacteria	D_2__Actinobacteria	D_3__Frankiales	D_4__Geodermatophilaceae	D_5__Blastococcus
OTU385	0	0	0	0	0	0	0	0	50	0	0	0	0	0	0	0	D_0__Bacteria	D_1__Bacteroidetes	D_2__Bacteroidia	D_3__Bacteroidales	D_4__Prevotellaceae	D_5__Alloprevotella
OTU386	6	0	0	8	0	0	0	0	0	0	0	0	0	0	0	0	D_0__Bacteria	D_1__Firmicutes	D_2__Clostridia	D_3__Clostridiales	D_4__Ruminococcaceae	D_5__Anaerotruncus
OTU387	0	0	0	0	0	0	0	0	10	0	0	0	0	0	0	0	D_0__Bacteria	D_1__Firmicutes	D_2__Clostridia	D_3__Clostridiales	D_4__Lachnospiraceae	D_5__Lachnospiraceae ND3007 group
OTU388	0	0	0	0	0	0	0	0	0	0	0	0	0	6	0	0	D_0__Bacteria	D_1__Cyanobacteria	D_2__Chloroplast
OTU389	0	0	0	11	0	0	0	0	0	1	0	0	0	0	0	0	D_0__Bacteria	D_1__Firmicutes	D_2__Bacilli	D_3__Bacillales	D_4__Planococcaceae	D_5__Sporosarcina
OTU39	0	142	0	0	21	0	1	0	3	0	2	0	81	0	0	0	D_0__Bacteria	D_1__Actinobacteria	D_2__Actinobacteria	D_3__Corynebacteriales	D_4__Corynebacteriaceae	D_5__Corynebacterium
OTU391	0	0	0	0	8	0	0	0	0	0	0	0	0	0	0	0	D_0__Bacteria	D_1__Actinobacteria	D_2__Actinobacteria	D_3__Corynebacteriales	D_4__Mycobacteriaceae	D_5__Mycobacterium
OTU392	0	0	0	8	0	0	0	0	0	0	0	0	0	0	0	0	D_0__Bacteria	D_1__Proteobacteria	D_2__Alphaproteobacteria	D_3__Rhodospirillales	D_4__Rhodospirillaceae	D_5__uncultured
OTU393	0	0	0	6	0	0	0	0	0	0	0	0	0	0	0	0	D_0__Bacteria	D_1__Firmicutes	D_2__Clostridia	D_3__Clostridiales	D_4__Ruminococcaceae	D_5__[Eubacterium] coprostanoligenes group
OTU395	0	0	0	0	2	1	0	4	1	0	0	0	0	0	0	0	Unassigned
OTU396	0	0	0	9	0	0	0	0	0	0	0	0	0	0	0	0	D_0__Bacteria	D_1__Firmicutes	D_2__Clostridia	D_3__Clostridiales	D_4__Christensenellaceae	D_5__Christensenellaceae R-7 group
OTU397	0	0	0	1	0	0	0	17	0	0	0	0	0	0	0	0	D_0__Bacteria	D_1__Firmicutes	D_2__Erysipelotrichia	D_3__Erysipelotrichales	D_4__Erysipelotrichaceae	D_5__Holdemanella
OTU4	0	0	0	0	0	0	0	6243	4240	0	0	0	0	0	0	0	D_0__Bacteria	D_1__Proteobacteria	D_2__Alphaproteobacteria	D_3__Rhizobiales	D_4__Methylobacteriaceae	D_5__Methylobacterium
OTU40	0	0	0	0	0	0	0	65	0	0	0	0	0	0	0	0	D_0__Bacteria	D_1__Deinococcus-Thermus	D_2__Deinococci	D_3__Deinococcales	D_4__Deinococcaceae	D_5__Deinococcus
OTU400	0	0	0	0	0	0	7	0	0	0	0	0	0	0	0	0	D_0__Bacteria	D_1__Cyanobacteria	D_2__Cyanobacteria	D_3__uncultured bacterium	D_4__uncultured bacterium	D_5__uncultured bacterium
OTU401	0	0	11	0	0	0	0	0	0	0	0	0	0	0	0	0	D_0__Bacteria	D_1__Firmicutes	D_2__Bacilli	D_3__Lactobacillales	D_4__Lactobacillaceae	D_5__Lactobacillus
OTU402	0	0	0	11	0	0	0	0	0	0	0	0	0	0	0	0	D_0__Bacteria	D_1__Firmicutes	D_2__Clostridia	D_3__Clostridiales	D_4__Ruminococcaceae	D_5__Ruminococcus 2
OTU403	0	6	0	4	0	0	0	0	0	0	0	0	0	0	0	0	D_0__Bacteria	D_1__Firmicutes	D_2__Clostridia	D_3__Clostridiales	D_4__Ruminococcaceae	D_5__Ruminococcaceae NK4A214 group
OTU404	0	0	0	0	0	0	0	0	11	0	0	0	0	0	0	0	D_0__Bacteria	D_1__Firmicutes	D_2__Clostridia	D_3__Clostridiales	D_4__Clostridiaceae 1	D_5__Clostridium sensu stricto 10
OTU406	0	0	0	0	0	0	0	0	0	11	3	0	0	0	0	0	D_0__Bacteria	D_1__Bacteroidetes	D_2__Bacteroidia	D_3__Bacteroidales	D_4__Porphyromonadaceae	D_5__Porphyromonas
OTU408	0	0	0	0	0	0	0	0	0	0	0	0	0	8	0	0	D_0__Bacteria	D_1__Actinobacteria	D_2__Actinobacteria	D_3__Corynebacteriales	D_4__Corynebacteriaceae	D_5__Corynebacterium
OTU41	0	0	0	87	0	0	0	0	0	0	0	0	0	0	0	0	D_0__Bacteria	D_1__Spirochaetae	D_2__Spirochaetes	D_3__Spirochaetales	D_4__Spirochaetaceae	D_5__Treponema 2
OTU410	0	0	0	8	0	0	0	0	0	0	0	0	0	0	0	0	D_0__Bacteria	D_1__Firmicutes	D_2__Bacilli	D_3__Lactobacillales	D_4__Aerococcaceae	D_5__Abiotrophia
OTU411	0	0	0	0	0	0	0	0	0	1	0	6	18	0	0	10	D_0__Bacteria	D_1__Firmicutes	D_2__Bacilli	D_3__Bacillales	D_4__Bacillaceae	D_5__Bacillus
OTU412	0	0	0	0	0	0	7	0	0	0	0	0	0	0	0	0	D_0__Bacteria	D_1__Cyanobacteria	D_2__Cyanobacteria	D_3__SubsectionIV	D_4__FamilyI	Ambiguous_taxa
OTU413	0	7	0	0	0	0	0	0	0	0	0	0	0	0	0	0	D_0__Bacteria	D_1__Bacteroidetes	D_2__Bacteroidia	D_3__Bacteroidales	D_4__Prevotellaceae	D_5__Prevotella 7
OTU415	1	1	0	0	0	0	1	5	0	0	0	0	2	0	3	1	Unassigned
OTU416	0	0	0	16	0	0	0	0	0	0	0	0	0	0	0	0	D_0__Bacteria	D_1__Actinobacteria	D_2__Actinobacteria	D_3__Pseudonocardiales	D_4__Pseudonocardiaceae	D_5__Amycolatopsis
OTU417	0	0	7	0	0	0	0	0	0	0	3	0	0	0	0	0	D_0__Bacteria	D_1__Proteobacteria	D_2__Gammaproteobacteria	D_3__Pasteurellales	D_4__Pasteurellaceae	D_5__Aggregatibacter
OTU418	0	0	0	0	0	0	0	11	0	0	0	0	0	0	0	0	D_0__Bacteria	D_1__Proteobacteria	D_2__Alphaproteobacteria	D_3__Rhodobacterales	D_4__Rhodobacteraceae	D_5__Rhodobacter
OTU419	0	0	0	0	0	0	0	0	0	2	0	0	4	1	3	0	D_0__Bacteria	D_1__Proteobacteria	D_2__Alphaproteobacteria	D_3__Sphingomonadales	D_4__Sphingomonadaceae	D_5__Zymomonas
OTU42	25	10	0	0	19	0	7	0	34	0	1	0	0	0	0	0	D_0__Bacteria	D_1__Proteobacteria	D_2__Gammaproteobacteria	D_3__Pasteurellales	D_4__Pasteurellaceae	D_5__Haemophilus
OTU420	0	0	0	3	0	0	0	0	0	5	0	0	0	0	0	0	D_0__Bacteria	D_1__Bacteroidetes	D_2__Bacteroidia	D_3__Bacteroidales	D_4__Prevotellaceae	D_5__Prevotella 2
OTU421	0	0	0	0	0	0	0	0	6	0	0	0	0	0	0	0	D_0__Bacteria	D_1__Proteobacteria	D_2__Alphaproteobacteria	D_3__Rhizobiales	D_4__Methylobacteriaceae	D_5__Methylobacterium
OTU422	0	0	0	0	0	0	0	8	0	0	0	0	0	0	0	0	D_0__Bacteria	D_1__Firmicutes	D_2__Clostridia	D_3__Clostridiales	D_4__Family XI	D_5__Ezakiella
OTU423	0	2	0	0	0	1	1	2	1	0	0	0	1	1	0	1	Unassigned
OTU425	8	0	0	0	4	1	3	0	0	1	1	1	1	2	4	3	D_0__Bacteria	D_1__Proteobacteria	D_2__Gammaproteobacteria	D_3__Oceanospirillales	D_4__Halomonadaceae	D_5__Halomonas
OTU426	0	24	0	0	0	0	0	0	0	0	0	0	17	0	0	0	D_0__Bacteria	D_1__Actinobacteria	D_2__Actinobacteria	D_3__Corynebacteriales	D_4__Corynebacteriaceae	D_5__Corynebacterium 1
OTU428	0	11	0	0	0	0	0	0	0	0	0	0	0	0	0	0	D_0__Bacteria	D_1__Firmicutes	D_2__Clostridia	D_3__Clostridiales	D_4__Ruminococcaceae	D_5__Oscillibacter
OTU429	0	6	0	0	0	0	0	0	0	0	0	0	0	0	0	0	D_0__Bacteria	D_1__Firmicutes	D_2__Clostridia	D_3__Clostridiales	D_4__Ruminococcaceae	D_5__Ruminococcaceae UCG-013
OTU43	0	0	0	0	0	0	18	51	0	0	0	0	0	0	0	0	D_0__Bacteria	D_1__Cyanobacteria	D_2__Cyanobacteria	D_3__SubsectionIII	D_4__FamilyI
OTU431	0	7	0	0	0	0	0	0	0	0	0	0	1	0	0	0	D_0__Bacteria	D_1__Firmicutes	D_2__Bacilli	D_3__Bacillales	D_4__Staphylococcaceae	D_5__Aliicoccus
OTU44	0	212	0	0	5	0	0	0	0	0	0	0	0	0	0	0	D_0__Bacteria	D_1__Actinobacteria	D_2__Actinobacteria	D_3__Micrococcales	D_4__Microbacteriaceae
OTU45	0	0	0	0	0	134	0	0	0	0	0	0	0	0	0	0	D_0__Bacteria	D_1__Actinobacteria	D_2__Actinobacteria	D_3__Micrococcales	D_4__Micrococcaceae	D_5__Paenarthrobacter
OTU46	0	0	0	5	0	0	0	80	17	0	0	0	0	0	0	0	D_0__Bacteria	D_1__Proteobacteria	D_2__Betaproteobacteria	D_3__Burkholderiales	D_4__Oxalobacteraceae	D_5__Massilia
OTU47	0	0	0	1	0	3	0	25	5	67	53	113	39	62	53	24	D_0__Bacteria	D_1__Proteobacteria	D_2__Alphaproteobacteria	D_3__Sphingomonadales	D_4__Sphingomonadaceae	D_5__Sphingomonas
OTU48	8	25	10	0	16	17	4	44	43	1	5	0	6	0	0	0	D_0__Bacteria	D_1__Firmicutes	D_2__Bacilli	D_3__Lactobacillales	D_4__Streptococcaceae	D_5__Streptococcus
OTU49	0	0	0	0	0	0	0	0	0	0	0	0	0	0	0	71	D_0__Bacteria	D_1__Bacteroidetes	D_2__Flavobacteriia	D_3__Flavobacteriales	D_4__Flavobacteriaceae	D_5__Empedobacter
OTU5	0	0	0	0	0	0	0	11291	53	0	0	6	1	0	0	0	D_0__Bacteria	D_1__Firmicutes	D_2__Bacilli	D_3__Bacillales	D_4__Bacillaceae	D_5__Bacillus
OTU50	0	0	0	0	0	0	12	95	0	0	0	0	0	0	0	0	D_0__Bacteria	D_1__Cyanobacteria	D_2__Cyanobacteria	D_3__uncultured	Ambiguous_taxa	Ambiguous_taxa
OTU51	0	0	108	6	0	0	0	14	0	0	0	0	0	0	0	0	D_0__Bacteria	D_1__Firmicutes	D_2__Bacilli	D_3__Lactobacillales	D_4__Lactobacillaceae	D_5__Lactobacillus
OTU52	5	14	0	0	3	0	1	42	32	4	0	3	15	10	2	6	D_0__Bacteria	D_1__Firmicutes	D_2__Bacilli	D_3__Bacillales	D_4__Bacillaceae	D_5__Caldalkalibacillus
OTU53	0	0	0	0	0	0	0	0	119	0	0	0	0	0	0	0	Unassigned
OTU54	21	0	0	49	0	0	0	0	142	0	0	0	0	0	0	0	D_0__Bacteria	D_1__Firmicutes	D_2__Clostridia	D_3__Clostridiales	D_4__Lachnospiraceae	D_5__[Eubacterium] rectale group
OTU55	0	0	0	0	0	0	0	34	0	0	0	0	0	0	0	0	D_0__Bacteria	D_1__Cyanobacteria	D_2__Cyanobacteria	D_3__SubsectionIII	D_4__FamilyI
OTU56	0	0	0	0	0	0	0	0	0	0	0	0	95	0	4	0	D_0__Bacteria	D_1__Cyanobacteria	D_2__Chloroplast
OTU57	0	0	0	0	0	0	0	0	0	12	48	14	16	25	23	14	D_0__Bacteria	D_1__Proteobacteria	D_2__Alphaproteobacteria	D_3__Rhizobiales	D_4__Methylobacteriaceae	D_5__Methylobacterium
OTU58	6	29	0	4	15	0	0	5	0	2	0	7	0	1	0	1	D_0__Bacteria	D_1__Actinobacteria	D_2__Rubrobacteria	D_3__Rubrobacterales	D_4__Rubrobacteriaceae	D_5__Rubrobacter
OTU59	5	3	0	45	22	0	0	27	42	16	0	0	0	0	0	0	D_0__Bacteria	D_1__Firmicutes	D_2__Clostridia	D_3__Clostridiales	D_4__Ruminococcaceae	D_5__Faecalibacterium
OTU6	4	9	0	0	24	0	0	0	3	1482	1249	1870	1181	1649	885	791	D_0__Bacteria	D_1__Proteobacteria	D_2__Gammaproteobacteria	D_3__Pseudomonadales	D_4__Pseudomonadaceae	D_5__Pseudomonas
OTU60	24	16	0	3	0	2	0	34	0	1	1	0	0	0	0	5	D_0__Bacteria	D_1__Proteobacteria	D_2__Gammaproteobacteria	D_3__Pseudomonadales	D_4__Moraxellaceae	D_5__Acinetobacter
OTU61	73	0	0	0	0	0	0	0	0	0	0	0	0	0	0	0	D_0__Bacteria	D_1__Acidobacteria	D_2__Blastocatellia	D_3__Blastocatellales	D_4__Blastocatellaceae (Subgroup 4)	D_5__DS-100
OTU62	0	0	0	0	0	0	0	55	0	0	0	0	0	0	0	0	D_0__Bacteria	D_1__Proteobacteria	D_2__Alphaproteobacteria	D_3__Rickettsiales	D_4__Mitochondria
OTU63	22	2	5	6	15	0	8	14	51	5	7	5	3	4	4	11	D_0__Bacteria	D_1__Proteobacteria	D_2__Gammaproteobacteria	D_3__Oceanospirillales	D_4__Halomonadaceae	D_5__Halomonas
OTU64	0	0	0	0	0	0	0	47	0	0	0	0	0	0	0	0	D_0__Bacteria	D_1__Proteobacteria	D_2__Gammaproteobacteria	D_3__Xanthomonadales	D_4__Xanthomonadaceae	D_5__Thermomonas
OTU65	0	0	0	0	0	0	0	0	65	0	0	0	0	0	0	0	D_0__Bacteria	D_1__Firmicutes	D_2__Clostridia	D_3__Clostridiales	D_4__Lachnospiraceae	D_5__Blautia
OTU66	0	12	2	5	16	0	0	0	27	1	6	0	2	0	0	0	D_0__Bacteria	D_1__Proteobacteria	D_2__Gammaproteobacteria	D_3__Pasteurellales	D_4__Pasteurellaceae	D_5__Haemophilus
OTU67	7	64	12	6	10	0	0	8	7	0	0	0	0	0	0	0	D_0__Bacteria	D_1__Bacteroidetes	D_2__Bacteroidia	D_3__Bacteroidales	D_4__Bacteroidaceae	D_5__Bacteroides
OTU68	0	0	0	0	0	0	0	25	14	0	0	0	0	0	0	0	D_0__Bacteria	D_1__Proteobacteria	D_2__Gammaproteobacteria	D_3__Pseudomonadales	D_4__Pseudomonadaceae	D_5__Pseudomonas
OTU69	0	0	0	0	0	0	0	3482	3939	0	0	0	0	0	0	0	D_0__Bacteria	D_1__Proteobacteria	D_2__Gammaproteobacteria	D_3__Enterobacteriales	D_4__Enterobacteriaceae	D_5__Escherichia-Shigella
OTU7	5	0	3	1	0	5	1	581	333	0	3	0	2	1	0	3	D_0__Bacteria	D_1__Proteobacteria	D_2__Alphaproteobacteria	D_3__Rhizobiales	D_4__Bradyrhizobiaceae	D_5__Bradyrhizobium
OTU70	0	0	0	134	0	0	1	0	4	2	0	0	0	0	0	0	D_0__Bacteria	D_1__Firmicutes	D_2__Clostridia	D_3__Clostridiales	D_4__Lachnospiraceae	D_5__Lachnospiraceae NK4A136 group
OTU71	12	0	0	0	0	0	0	10	10	0	0	0	20	5	0	0	D_0__Bacteria	D_1__Actinobacteria	D_2__Actinobacteria	D_3__Corynebacteriales	D_4__Corynebacteriaceae	D_5__Corynebacterium 1
OTU72	0	0	0	81	0	0	0	0	0	0	0	0	0	0	0	0	D_0__Bacteria	D_1__Bacteroidetes	D_2__Bacteroidia	D_3__Bacteroidales	D_4__Prevotellaceae	D_5__Alloprevotella
OTU73	0	6	0	18	0	0	0	27	55	1	0	0	0	0	0	0	D_0__Bacteria	D_1__Firmicutes	D_2__Clostridia	D_3__Clostridiales	D_4__Ruminococcaceae	D_5__Subdoligranulum
OTU74	0	0	0	0	0	0	0	0	60	0	0	0	0	0	0	0	D_0__Bacteria	D_1__Proteobacteria	D_2__Deltaproteobacteria	D_3__Myxococcales	D_4__Phaselicystidaceae	D_5__Phaselicystis
OTU75	0	0	0	0	0	0	0	44	28	0	0	0	0	0	0	0	D_0__Bacteria	D_1__Actinobacteria	D_2__Actinobacteria	D_3__Corynebacteriales	D_4__Nocardiaceae	D_5__Nocardia
OTU76	0	0	0	0	0	0	0	0	30	0	0	0	0	0	0	0	D_0__Bacteria	D_1__Bacteroidetes	D_2__Bacteroidia	D_3__Bacteroidales	D_4__Bacteroidaceae	D_5__Bacteroides
OTU77	0	0	0	0	0	0	8	64	0	0	0	0	0	0	0	0	D_0__Bacteria	D_1__Cyanobacteria	D_2__Cyanobacteria	D_3__uncultured	D_4__uncultured bacterium	D_5__uncultured bacterium
OTU78	0	0	0	0	0	0	0	0	0	0	0	0	31	0	0	0	D_0__Bacteria	D_1__Cyanobacteria	D_2__Chloroplast
OTU79	0	0	0	0	0	0	0	0	38	0	0	0	0	0	0	0	D_0__Bacteria	D_1__Firmicutes	D_2__Clostridia	D_3__Clostridiales	D_4__Lachnospiraceae	D_5__[Eubacterium] rectale group
OTU8	0	1	33	12	0	0	0	841	195	0	1	0	4	0	0	0	D_0__Bacteria	D_1__Firmicutes	D_2__Bacilli	D_3__Bacillales	D_4__Bacillaceae	D_5__Bacillus
OTU80	0	0	0	0	0	0	0	38	0	0	0	0	0	0	0	0	D_0__Bacteria	D_1__Bacteroidetes	D_2__Bacteroidia	D_3__Bacteroidales	D_4__Bacteroidaceae	D_5__Bacteroides
OTU81	0	0	0	46	0	0	0	0	0	0	0	0	0	0	0	0	D_0__Bacteria	D_1__Bacteroidetes	D_2__Bacteroidia	D_3__Bacteroidales	D_4__Bacteroidaceae	D_5__Bacteroides
OTU82	0	0	0	0	0	0	0	30	6	0	0	0	0	0	0	0	D_0__Bacteria	D_1__Proteobacteria	D_2__Alphaproteobacteria	D_3__Rhizobiales	D_4__Brucellaceae	D_5__Ochrobactrum
OTU83	0	11	7	0	0	10	0	8	0	13	9	8	16	22	10	2	D_0__Bacteria	D_1__Proteobacteria	D_2__Alphaproteobacteria	D_3__Rhizobiales	D_4__Methylobacteriaceae	D_5__Methylobacterium
OTU84	0	0	0	29	0	0	0	0	0	0	0	0	0	0	0	0	D_0__Bacteria	D_1__Acidobacteria	D_2__Blastocatellia	D_3__Blastocatellales	D_4__Blastocatellaceae (Subgroup 4)	D_5__RB41
OTU85	0	0	0	0	0	0	0	0	34	0	0	0	0	0	0	0	D_0__Bacteria	D_1__Firmicutes	D_2__Clostridia	D_3__Clostridiales	D_4__Lachnospiraceae	D_5__Lachnospiraceae NK4A136 group
OTU86	0	0	0	0	0	0	0	30	0	0	0	0	0	0	0	0	D_0__Bacteria	D_1__Proteobacteria	D_2__Gammaproteobacteria	D_3__Pseudomonadales	D_4__Moraxellaceae	D_5__Alkanindiges
OTU87	0	0	0	0	0	0	0	29	0	0	0	0	0	0	0	0	D_0__Bacteria	D_1__Bacteroidetes	D_2__Sphingobacteriia	D_3__Sphingobacteriales	D_4__Chitinophagaceae	D_5__Cnuella
OTU88	0	0	0	0	18	0	1	62	10	0	0	0	1	0	2	0	D_0__Bacteria	D_1__Actinobacteria	D_2__Actinobacteria	D_3__Actinomycetales	D_4__Actinomycetaceae	D_5__Actinomyces
OTU89	0	0	0	0	0	0	0	23	57	0	0	0	0	0	0	0	D_0__Bacteria	D_1__Proteobacteria	D_2__Alphaproteobacteria	D_3__Rhodospirillales	D_4__Rhodospirillaceae	D_5__Skermanella
OTU9	0	0	6	25	0	0	8	509	5	0	5	0	151	32	0	0	D_0__Bacteria	D_1__Cyanobacteria	D_2__Chloroplast	D_3__Gossypium arboreum	D_4__Gossypium arboreum	D_5__Gossypium arboreum
OTU90	0	0	0	0	0	0	0	40	0	0	0	0	0	0	0	0	D_0__Bacteria	D_1__Proteobacteria	D_2__Alphaproteobacteria	D_3__Rhizobiales	D_4__1174-901-12	D_5__uncultured bacterium
OTU91	0	72	0	0	0	0	0	0	0	0	0	0	0	0	0	0	D_0__Bacteria	D_1__Cyanobacteria	D_2__Cyanobacteria	D_3__SubsectionIV	D_4__FamilyI	0.67
OTU92	0	0	0	20	0	0	0	1	40	0	0	0	0	0	0	0	D_0__Bacteria	D_1__Firmicutes	D_2__Clostridia	D_3__Clostridiales	D_4__Lachnospiraceae	D_5__Lachnospiraceae NK4A136 group
OTU93	0	0	0	0	0	0	0	0	0	23	24	32	5	25	40	8	D_0__Bacteria	D_1__Proteobacteria	D_2__Alphaproteobacteria	D_3__Sphingomonadales	D_4__Sphingomonadaceae	D_5__Sphingobium
OTU94	0	1	0	0	0	0	0	54	0	0	0	0	0	0	0	0	D_0__Bacteria	D_1__Proteobacteria	D_2__Betaproteobacteria	D_3__Neisseriales	D_4__Neisseriaceae	D_5__Neisseria
OTU95	0	0	1	2	0	0	1	31	14	0	0	2	0	0	0	0	D_0__Bacteria	D_1__Proteobacteria	D_2__Betaproteobacteria	D_3__Burkholderiales	D_4__Comamonadaceae	D_5__Schlegelella
OTU96	0	0	0	3	0	0	0	47	0	0	0	0	0	0	0	0	D_0__Bacteria	D_1__Firmicutes	D_2__Clostridia	D_3__Clostridiales	D_4__Lachnospiraceae	D_5__Lachnospiraceae UCG-003
OTU97	0	0	0	0	0	0	0	0	34	0	0	0	0	0	0	0	D_0__Bacteria	D_1__Bacteroidetes	D_2__Bacteroidia	D_3__Bacteroidales	D_4__Prevotellaceae	D_5__Alloprevotella
OTU98	0	0	0	9	0	0	0	0	68	0	0	0	0	0	0	0	D_0__Bacteria	D_1__Bacteroidetes	D_2__Bacteroidia	D_3__Bacteroidales	D_4__Porphyromonadaceae	D_5__Barnesiella
OTU99	0	0	0	0	0	0	0	25	0	0	0	0	0	0	0	0	Unassigned
